# Supplementary material for: Generation of functional ciliated cholangiocytes from human pluripotent stem cells
Source: Nat Commun. 2021 Nov 11;12:6504. doi: 10.1038/s41467-021-26764-0 (PMC8586142; doi:10.1038/s41467-021-26764-0)
Supplement: Supplementary file 5 — Supplementary Data 1 [file 41467_2021_26764_MOESM5_ESM.xlsx]

## Sheet: Supplementary Data 1
Differentially expressed genes in all hPSC-derived cholangiocyte clusters
	p_val	avg_logFC	pct.1	pct.2	p_val_adj	cluster	gene
SPINK1	1.59392e-234	0.553726	1	0.998	5.8339e-230	0	SPINK1
IFITM3	2.16891e-211	0.460141	0.991	0.947	7.93843e-207	0	IFITM3
SPP1	1.69696e-208	0.536494	1	0.989	6.21106e-204	0	SPP1
SERPING1	1.95196e-191	0.446081	0.957	0.846	7.14437e-187	0	SERPING1
CFH	5.5071e-182	0.444909	0.942	0.853	2.01565e-177	0	CFH
AGT	1.87586e-171	0.531146	0.907	0.708	6.86583e-167	0	AGT
MT-ND3	8.68647e-168	0.27727	1	1	3.17933e-163	0	MT-ND3
MT-ATP6	1.50668e-165	0.324582	1	1	5.5146e-161	0	MT-ATP6
WFDC2	2.23591e-165	0.499834	0.989	0.944	8.18366e-161	0	WFDC2
ATP1A1	8.86629e-162	0.316924	0.999	0.997	3.24515e-157	0	ATP1A1
CFTR	2.04523e-161	0.368939	0.999	0.97	7.48574e-157	0	CFTR
MTRNR2L12	5.25944e-161	0.420597	0.995	0.988	1.92501e-156	0	MTRNR2L12
LYZ	4.38508e-153	0.403356	0.993	0.95	1.60498e-148	0	LYZ
SERPINA3	9.09323e-153	0.489131	0.995	0.907	3.32821e-148	0	SERPINA3
MT-ND1	3.87943e-152	0.359408	1	0.999	1.41991e-147	0	MT-ND1
TM4SF4	5.63222e-149	0.306755	0.999	0.985	2.06145e-144	0	TM4SF4
IFITM2	8.07615e-143	0.403444	0.94	0.835	2.95595e-138	0	IFITM2
CFB	2.11279e-142	0.380129	0.955	0.835	7.73302e-138	0	CFB
MT-ND4	2.13226e-135	0.305963	1	1	7.80429e-131	0	MT-ND4
CDH6	2.12281e-126	0.350273	0.959	0.86	7.7697e-122	0	CDH6
C3	1.15788e-115	0.422902	0.955	0.831	4.23794e-111	0	C3
SERPINA5	1.98367e-112	0.320898	0.969	0.856	7.26042e-108	0	SERPINA5
ATP5F1B	3.14154e-106	0.278417	0.986	0.951	1.14984e-101	0	ATP5F1B
HABP2	1.61481e-104	0.315459	0.905	0.796	5.91036e-100	0	HABP2
MT-ND2	1.52035e-100	0.275562	1	0.999	5.56463e-96	0	MT-ND2
FN1	1.86802e-100	0.264993	0.993	0.928	6.83714e-96	0	FN1
AMBP	2.34014e-99	0.330477	0.993	0.967	8.56513e-95	0	AMBP
CFI	1.3662e-98	0.295128	0.938	0.867	5.00044e-94	0	CFI
SERPINA6	7.16663e-92	0.283012	0.699	0.492	2.62306e-87	0	SERPINA6
PLCG2	4.84311e-86	0.276031	0.847	0.718	1.77263e-81	0	PLCG2			s
ADAM9	1.55217e-83	0.264017	0.933	0.827	5.68109e-79	0	ADAM9
FGL1	3.64874e-76	0.373043	0.715	0.56	1.33547e-71	0	FGL1
BEX1	1.38188e-67	0.341555	0.941	0.823	5.05783e-63	0	BEX1
CP	1.90714e-66	0.256678	0.453	0.267	6.98032e-62	0	CP
ZG16B	3.79881e-66	0.253602	0.763	0.613	1.3904e-61	0	ZG16B
LCN2	1.44476e-63	0.313754	1	0.994	5.28797e-59	0	LCN2
CLDN6	7.44725e-57	0.250328	0.896	0.735	2.72577e-52	0	CLDN6
NNMT	3.49529e-45	0.268708	0.511	0.351	1.27931e-40	0	NNMT
FGB	3.89773e-34	0.255358	0.343	0.219	1.42661e-29	0	FGB
IL32	3.04425e-305	0.681528	0.994	0.817	1.11422e-300	1	IL32
CXCL6	8.55151e-296	0.854793	0.964	0.7	3.12994e-291	1	CXCL6
CCL2	1.59012e-273	1.01069	0.862	0.472	5.81999e-269	1	CCL2
MMP7	1.67438e-245	0.711962	0.959	0.77	6.12841e-241	1	MMP7
CCL20	2.86439e-238	0.944491	0.952	0.729	1.04839e-233	1	CCL20
CXCL5	4.26701e-231	0.74561	0.98	0.765	1.56177e-226	1	CXCL5
CXCL8	3.66079e-225	0.811357	0.895	0.575	1.33989e-220	1	CXCL8
CTSC	9.65349e-218	0.528596	0.992	0.921	3.53327e-213	1	CTSC
ICAM1	1.9594e-211	0.529695	0.821	0.436	7.1716e-207	1	ICAM1
VIM	5.07535e-205	0.525751	0.993	0.894	1.85763e-200	1	VIM
TUBA1A	1.4312e-192	0.541084	0.892	0.572	5.23834e-188	1	TUBA1A
LTB	3.55965e-187	0.659787	0.787	0.425	1.30287e-182	1	LTB
CXCL1	2.6927e-184	0.696483	0.924	0.692	9.85554e-180	1	CXCL1
TNFAIP2	2.01507e-172	0.541702	0.965	0.796	7.37535e-168	1	TNFAIP2
VTCN1	4.56153e-146	0.415891	0.888	0.639	1.66956e-141	1	VTCN1
SLCO3A1	5.42006e-144	0.414247	0.61	0.311	1.9838e-139	1	SLCO3A1
TPM1	2.38098e-142	0.32061	0.999	0.996	8.71461e-138	1	TPM1
SERPINA31	6.20633e-137	0.532971	0.997	0.911	2.27158e-132	1	SERPINA3
TMEM265	2.49685e-135	0.332664	0.755	0.449	9.1387e-131	1	TMEM265
CFTR1	4.37554e-119	0.323763	0.998	0.972	1.60149e-114	1	CFTR
ACSM3	2.33241e-116	0.429887	0.811	0.562	8.53684e-112	1	ACSM3
UBD	2.34926e-111	0.328586	0.66	0.396	8.59852e-107	1	UBD
TNF	6.23972e-111	0.252877	0.273	0.077	2.2838e-106	1	TNF
SAT1	1.76893e-109	0.293613	1	0.998	6.47447e-105	1	SAT1
MYL12A	4.63324e-108	0.260313	0.997	0.984	1.69581e-103	1	MYL12A
CD47	1.00065e-104	0.305194	0.905	0.749	3.66247e-100	1	CD47
PTAFR	1.39813e-100	0.265535	0.512	0.244	5.11731e-96	1	PTAFR
PDLIM1	4.40791e-100	0.331361	0.969	0.905	1.61334e-95	1	PDLIM1
KRT7	1.14534e-92	0.319641	0.887	0.687	4.19207e-88	1	KRT7
RASSF4	5.41135e-90	0.300067	0.686	0.454	1.98061e-85	1	RASSF4
SORBS2	2.77057e-89	0.349787	0.93	0.819	1.01406e-84	1	SORBS2
SOX4	5.46118e-89	0.266135	0.999	0.99	1.99884e-84	1	SOX4
NCAM1	3.48664e-88	0.251797	0.7	0.413	1.27614e-83	1	NCAM1
LCN21	4.42264e-86	0.419143	1	0.995	1.61873e-81	1	LCN2
SOD2	1.2401e-85	0.37344	0.928	0.826	4.53889e-81	1	SOD2
MAP1B	3.38106e-85	0.28004	0.702	0.427	1.2375e-80	1	MAP1B
CLDN61	1.84964e-81	0.314199	0.928	0.735	6.76988e-77	1	CLDN6
ANKRD1	3.0485e-80	0.556109	0.552	0.33	1.11578e-75	1	ANKRD1
DCDC2	2.98993e-79	0.259237	0.979	0.901	1.09434e-74	1	DCDC2
RAB11FIP1	9.40748e-79	0.290938	0.942	0.85	3.44323e-74	1	RAB11FIP1
CFB1	5.30546e-77	0.301012	0.948	0.842	1.94185e-72	1	CFB
NFKBIA	1.413e-76	0.446911	0.855	0.718	5.17172e-72	1	NFKBIA
CXCL3	1.78633e-76	0.61818	0.718	0.538	6.53816e-72	1	CXCL3
RNF19A	3.18253e-76	0.280224	0.97	0.901	1.16484e-71	1	RNF19A
TM4SF1	1.9244e-74	0.275471	0.985	0.926	7.0435e-70	1	TM4SF1
TNFRSF12A	1.36332e-72	0.266509	0.953	0.867	4.98989e-68	1	TNFRSF12A
NEURL3	4.13531e-72	0.270697	0.368	0.177	1.51357e-67	1	NEURL3
SELENOM	1.26046e-71	0.284355	0.813	0.642	4.61341e-67	1	SELENOM
PDZK1IP1	5.62792e-71	0.317588	0.41	0.21	2.05988e-66	1	PDZK1IP1
C31	3.69745e-70	0.313425	0.955	0.837	1.3533e-65	1	C3
COL4A2	4.99657e-68	0.285854	0.86	0.679	1.82879e-63	1	COL4A2
PHLDA1	6.60605e-66	0.262896	0.754	0.559	2.41788e-61	1	PHLDA1
MYO1B	1.03328e-65	0.259283	0.885	0.759	3.78192e-61	1	MYO1B
CXCL2	4.53433e-65	0.583603	0.684	0.508	1.65961e-60	1	CXCL2
AC022075.1	4.06556e-63	0.259956	0.762	0.555	1.48804e-58	1	AC022075.1
COL4A1	2.0575e-57	0.28939	0.758	0.559	7.53066e-53	1	COL4A1
TNFAIP3	1.27739e-56	0.256635	0.511	0.32	4.67538e-52	1	TNFAIP3
TFPI2	7.25002e-49	0.268962	0.467	0.296	2.65358e-44	1	TFPI2
EDN1	1.62235e-47	0.490854	0.587	0.43	5.93796e-43	1	EDN1
UGT2B15	1.81222e-43	0.26352	0.843	0.718	6.63289e-39	1	UGT2B15
MUC20	6.40104e-37	0.250794	0.689	0.553	2.34284e-32	1	MUC20
GDF15	1.26972e-34	0.284892	0.787	0.68	4.6473e-30	1	GDF15
FXYD2	0	0.746387	1	0.982	0	2	FXYD2
AQP1	1.70825e-282	1.12236	0.792	0.388	6.25238e-278	2	AQP1
CLDN10	1.09719e-279	0.941217	0.883	0.525	4.01584e-275	2	CLDN10
CDKN1C	3.8625e-254	0.991859	0.842	0.5	1.41371e-249	2	CDKN1C
KCNQ1OT1	8.22465e-234	0.928314	0.926	0.695	3.0103e-229	2	KCNQ1OT1
DEFB1	1.76148e-220	0.900005	0.951	0.804	6.44719e-216	2	DEFB1
ANGPTL1	2.27207e-220	0.421252	0.386	0.076	8.31601e-216	2	ANGPTL1
RPL3	1.04906e-219	0.392619	1	1	3.83965e-215	2	RPL3
SFRP5	4.92677e-212	0.621921	0.924	0.715	1.80325e-207	2	SFRP5
H19	1.9086e-209	0.981486	0.928	0.652	6.98565e-205	2	H19
PAH	1.34523e-205	0.54972	0.921	0.672	4.92368e-201	2	PAH
COL9A3	3.37291e-198	0.602569	0.471	0.134	1.23452e-193	2	COL9A3
STAT1	2.16187e-181	0.568095	0.979	0.872	7.91266e-177	2	STAT1
CAPN6	2.83397e-181	0.545031	0.741	0.384	1.03726e-176	2	CAPN6
ANXA4	3.00091e-175	0.329637	1	0.997	1.09836e-170	2	ANXA4
ITIH2	4.58954e-172	0.747804	0.886	0.658	1.67982e-167	2	ITIH2
GABRB3	2.81555e-167	0.481682	0.676	0.351	1.03052e-162	2	GABRB3
EMID1	1.42186e-161	0.329015	0.384	0.102	5.20416e-157	2	EMID1
SERPINA1	3.97944e-161	0.45828	1	0.999	1.45652e-156	2	SERPINA1
SAT2	3.84807e-158	0.471473	0.94	0.838	1.40843e-153	2	SAT2
RPS4X	2.85455e-153	0.317796	1	1	1.04479e-148	2	RPS4X
VEGFA	1.52954e-152	0.525458	0.92	0.791	5.59827e-148	2	VEGFA
RPL10	3.09571e-152	0.302196	1	1	1.13306e-147	2	RPL10
TTYH1	1.13779e-151	0.447283	0.944	0.753	4.16443e-147	2	TTYH1
RPL11	1.6935e-145	0.268755	1	1	6.19837e-141	2	RPL11
RPS2	4.42319e-144	0.327852	1	1	1.61893e-139	2	RPS2
IGF2	4.98214e-143	0.53288	0.52	0.212	1.82351e-138	2	IGF2
ITIH5	1.39884e-142	0.563015	0.755	0.46	5.11989e-138	2	ITIH5
RPL13	5.27747e-142	0.271906	1	1	1.93161e-137	2	RPL13
RPS8	1.14577e-139	0.284503	1	1	4.19362e-135	2	RPS8
RPL26	5.1532e-139	0.263256	1	1	1.88612e-134	2	RPL26
AMBP1	8.14694e-138	0.502766	0.997	0.968	2.98186e-133	2	AMBP
FGFR3	9.28365e-136	0.439265	0.848	0.631	3.39791e-131	2	FGFR3
RPS12	2.39483e-133	0.264306	1	1	8.76531e-129	2	RPS12
RPL21	7.97574e-132	0.279863	1	1	2.9192e-127	2	RPL21
A4GNT	2.73964e-131	0.349255	0.514	0.207	1.00273e-126	2	A4GNT
RPL18A	2.2301e-129	0.285664	1	1	8.16239e-125	2	RPL18A
RPS3A	2.20516e-127	0.266626	1	1	8.07112e-123	2	RPS3A
RBP1	2.88077e-126	0.41305	0.991	0.941	1.05439e-121	2	RBP1
RPL10A	5.50516e-126	0.26969	1	0.999	2.01494e-121	2	RPL10A
NACA	2.93629e-125	0.255526	1	0.999	1.07471e-120	2	NACA
RPS28	2.35659e-121	0.268615	1	1	8.62537e-117	2	RPS28
HSD17B2	4.54755e-119	0.457887	0.871	0.693	1.66445e-114	2	HSD17B2
FOSB	1.58968e-118	0.610199	0.668	0.36	5.8184e-114	2	FOSB
RPS27	3.83699e-118	0.260053	1	1	1.40438e-113	2	RPS27
RPL12	7.47532e-117	0.265043	1	0.999	2.73604e-112	2	RPL12
RPS9	1.33452e-114	0.253162	1	1	4.88447e-110	2	RPS9
RPSA	6.85568e-111	0.261852	1	0.998	2.50925e-106	2	RPSA
RPS5	1.55936e-107	0.256942	1	0.999	5.70743e-103	2	RPS5
EGR1	1.92795e-107	0.478115	0.747	0.488	7.0565e-103	2	EGR1
SNHG29	2.12302e-106	0.316386	0.998	0.976	7.77046e-102	2	SNHG29
MT1F	3.60379e-104	0.329389	0.473	0.213	1.31902e-99	2	MT1F
NPM1	1.51127e-103	0.284155	0.997	0.981	5.53139e-99	2	NPM1
SLC4A4	5.26074e-101	0.348529	0.99	0.939	1.92548e-96	2	SLC4A4
PFDN5	4.24132e-98	0.255383	1	0.993	1.55237e-93	2	PFDN5
FOS	5.19208e-95	0.603019	0.722	0.453	1.90035e-90	2	FOS
MT1X	1.51862e-91	0.526781	0.475	0.226	5.55831e-87	2	MT1X
ID2	2.99253e-89	0.462666	0.948	0.879	1.0953e-84	2	ID2
FGFR2	4.93724e-88	0.321477	0.807	0.632	1.80708e-83	2	FGFR2
SCTR	6.84275e-88	0.405341	0.755	0.578	2.50451e-83	2	SCTR
COL4A11	2.9682e-86	0.41858	0.775	0.565	1.08639e-81	2	COL4A1
MT2A	2.94601e-85	0.621109	0.558	0.302	1.07827e-80	2	MT2A
EIF3E	2.93767e-84	0.274947	0.964	0.919	1.07522e-79	2	EIF3E
NAP1L1	6.03012e-84	0.282387	0.969	0.932	2.20708e-79	2	NAP1L1
HOMER2	1.25755e-79	0.298225	0.668	0.449	4.60277e-75	2	HOMER2
CITED4	1.46984e-79	0.369021	0.646	0.442	5.37978e-75	2	CITED4
CSPP1	2.22529e-79	0.346626	0.846	0.711	8.14477e-75	2	CSPP1
H3F3B	3.7159e-79	0.265338	1	0.999	1.36006e-74	2	H3F3B
IER2	6.22522e-79	0.534609	0.837	0.765	2.27849e-74	2	IER2
NFKBIA1	2.85591e-78	0.503429	0.837	0.727	1.04529e-73	2	NFKBIA
GAS5	4.19178e-78	0.280242	0.954	0.882	1.53423e-73	2	GAS5
SNHG8	4.6265e-78	0.289805	0.935	0.863	1.69335e-73	2	SNHG8
CAPS	2.51555e-77	0.342084	0.678	0.463	9.20716e-73	2	CAPS
JUNB	1.08117e-75	0.476186	0.732	0.573	3.95719e-71	2	JUNB
ALKAL2	1.12278e-75	0.252154	0.426	0.207	4.10947e-71	2	ALKAL2
VEPH1	1.58329e-73	0.271516	0.599	0.383	5.795e-69	2	VEPH1
BTG1	3.68102e-73	0.280997	0.996	0.988	1.34729e-68	2	BTG1
IER5L	6.19552e-72	0.403382	0.754	0.626	2.26762e-67	2	IER5L
MT1E	1.1494e-69	0.381609	0.404	0.19	4.20693e-65	2	MT1E
JUN	9.49444e-69	0.442359	0.86	0.782	3.47506e-64	2	JUN
PDGFD	8.0835e-67	0.281988	0.88	0.739	2.95864e-62	2	PDGFD
NOP53	4.98858e-66	0.271756	0.877	0.775	1.82587e-61	2	NOP53
DCDC21	6.68822e-66	0.282568	0.969	0.906	2.44796e-61	2	DCDC2
CEBPA	2.01408e-65	0.262298	0.314	0.133	7.37173e-61	2	CEBPA
COL4A21	2.38527e-65	0.338449	0.837	0.691	8.73034e-61	2	COL4A2
COL18A1	2.66705e-64	0.296312	0.896	0.771	9.76167e-60	2	COL18A1
KLF10	3.45078e-62	0.314818	0.541	0.343	1.26302e-57	2	KLF10
SYNE2	1.69846e-61	0.276762	0.949	0.908	6.21652e-57	2	SYNE2
HMGN3	1.84512e-61	0.256005	0.961	0.921	6.75334e-57	2	HMGN3
CEBPB	5.73808e-60	0.277957	0.66	0.503	2.1002e-55	2	CEBPB
CCN2	1.57322e-58	0.452934	0.763	0.608	5.75813e-54	2	CCN2
IER3	1.91031e-58	0.404881	0.854	0.782	6.99192e-54	2	IER3
VMP1	2.00916e-57	0.273254	0.924	0.892	7.35372e-53	2	VMP1
ANXA9	8.57706e-57	0.25066	0.589	0.403	3.13929e-52	2	ANXA9
BEX11	2.88594e-56	0.310487	0.954	0.832	1.05628e-51	2	BEX1
ID1	1.03634e-52	0.481996	0.709	0.56	3.79312e-48	2	ID1
DUSP1	2.51536e-50	0.371738	0.649	0.478	9.20649e-46	2	DUSP1
SCGN	9.60245e-49	0.276762	0.539	0.353	3.51459e-44	2	SCGN
CTSH	5.43492e-48	0.254513	0.992	0.981	1.98923e-43	2	CTSH
ZFP36	1.57516e-47	0.297417	0.562	0.376	5.76525e-43	2	ZFP36
EPHB6	1.53328e-45	0.267783	0.572	0.424	5.61195e-41	2	EPHB6
BTG2	2.86289e-43	0.409751	0.693	0.583	1.04785e-38	2	BTG2
A2M	1.96722e-42	0.478092	0.41	0.253	7.20021e-38	2	A2M
NFKBIZ	4.77755e-42	0.312733	0.813	0.747	1.74863e-37	2	NFKBIZ
ALB	2.34643e-40	0.579248	0.744	0.634	8.58816e-36	2	ALB
IRF1	6.40764e-34	0.288309	0.619	0.498	2.34526e-29	2	IRF1
ID3	1.63526e-31	0.339185	0.372	0.227	5.98523e-27	2	ID3
CXCL21	1.24981e-21	0.365111	0.611	0.529	4.57442e-17	2	CXCL2
CXCL11	3.37119e-21	0.433193	0.769	0.731	1.23389e-16	2	CXCL1
LGALS4	2.29952e-238	0.785645	0.82	0.421	8.41646e-234	3	LGALS4
SULT1E1	1.6028e-237	0.677799	0.783	0.366	5.8664e-233	3	SULT1E1
NPY1R	5.82603e-236	0.463303	0.401	0.076	2.13238e-231	3	NPY1R
RPS3	3.52772e-228	0.4084	1	1	1.29118e-223	3	RPS3
RPL23A	3.09244e-225	0.372899	0.999	0.999	1.13187e-220	3	RPL23A
RPS24	3.59366e-225	0.388006	1	1	1.31532e-220	3	RPS24
RPL31	8.42419e-222	0.415831	1	1	3.08334e-217	3	RPL3
RPS6	5.29926e-218	0.343945	1	0.999	1.93958e-213	3	RPS6
RPL30	1.025e-217	0.429848	1	1	3.75159e-213	3	RPL30
RPS15	2.44386e-213	0.370515	1	1	8.94476e-209	3	RPS15
RPS19	8.68677e-212	0.422256	1	1	3.17945e-207	3	RPS19
RPS271	7.86905e-210	0.416662	1	1	2.88015e-205	3	RPS27
RPS81	4.02443e-207	0.370128	1	1	1.47298e-202	3	RPS8
RPL18	1.33129e-205	0.366823	1	1	4.87265e-201	3	RPL18
RPS15A	5.52092e-202	0.365527	1	0.999	2.02071e-197	3	RPS15A
RPS22	9.61739e-201	0.405382	1	1	3.52006e-196	3	RPS2
RPS3A1	5.5852e-199	0.370714	1	1	2.04424e-194	3	RPS3A
RPL27A	7.5185e-198	0.363389	1	1	2.75185e-193	3	RPL27A
CA2	8.66827e-198	0.608951	0.837	0.514	3.17267e-193	3	CA2
RPL5	2.16363e-196	0.338556	1	0.999	7.91909e-192	3	RPL5
RPL39	4.76372e-196	0.387103	1	1	1.74357e-191	3	RPL39
ADH1C	5.31856e-196	0.63634	0.941	0.705	1.94665e-191	3	ADH1C
RPS14	3.35797e-195	0.293098	1	1	1.22905e-190	3	RPS14
RPS91	3.42067e-191	0.34357	1	1	1.252e-186	3	RPS9
RPL29	2.76295e-190	0.325194	1	0.998	1.01127e-185	3	RPL29
RPS13	1.7681e-188	0.390153	1	0.999	6.47141e-184	3	RPS13
RPL211	5.4298e-185	0.353319	1	1	1.98736e-180	3	RPL21
RPLP1	2.9902e-181	0.297275	1	1	1.09444e-176	3	RPLP1
RPL7	1.49114e-180	0.321741	1	0.999	5.45771e-176	3	RPL7
RPL111	3.4233e-179	0.319453	1	1	1.25296e-174	3	RPL11
AGR2	3.71114e-177	1.07138	0.803	0.52	1.35831e-172	3	AGR2
RPS51	1.78653e-174	0.364733	1	0.999	6.53886e-170	3	RPS5
RPS18	5.3687e-173	0.276456	1	1	1.965e-168	3	RPS18
RPL13A	6.01436e-173	0.290288	1	1	2.20131e-168	3	RPL13A
RPLP0	1.56196e-172	0.291328	0.999	0.999	5.71692e-168	3	RPLP0
RPL6	1.73809e-171	0.305177	1	0.999	6.36159e-167	3	RPL6
RPL131	2.87447e-171	0.300247	1	1	1.05208e-166	3	RPL13
RPL37	1.44909e-170	0.28568	1	1	5.30381e-166	3	RPL37
RPSA1	4.64552e-170	0.376564	0.998	0.998	1.70031e-165	3	RPSA
RPL37A	2.51821e-169	0.260801	1	1	9.21691e-165	3	RPL37A
HPGD	2.3154e-167	0.736073	0.73	0.387	8.47461e-163	3	HPGD
TSPAN8	1.06847e-162	0.388581	0.852	0.592	3.9107e-158	3	TSPAN8
RPL10A1	2.9263e-161	0.320636	0.999	0.999	1.07106e-156	3	RPL10A
RPL34	2.63102e-160	0.310162	1	1	9.62979e-156	3	RPL34
RPS21	1.10495e-158	0.333201	1	1	4.04423e-154	3	RPS21
RPS121	4.95951e-156	0.298369	1	1	1.81523e-151	3	RPS12
RPS4X1	1.96177e-155	0.323796	1	1	7.18029e-151	3	RPS4X
ANXA41	7.12089e-154	0.330995	1	0.997	2.60632e-149	3	ANXA4
RPS27A	7.1133e-152	0.293693	1	1	2.60354e-147	3	RPS27A
RPS281	2.58222e-151	0.318039	1	1	9.45117e-147	3	RPS28
RPL261	1.62677e-147	0.291721	1	1	5.95415e-143	3	RPL26
RPL18A1	6.78168e-147	0.296043	0.999	1	2.48216e-142	3	RPL18A
RPL14	1.45149e-146	0.282765	1	0.999	5.31258e-142	3	RPL14
RPL28	2.01489e-144	0.291347	1	1	7.37471e-140	3	RPL28
SNHG291	1.14964e-143	0.41852	0.99	0.978	4.20778e-139	3	SNHG29
RPL36	3.07602e-143	0.279577	1	1	1.12586e-138	3	RPL36
RPS11	1.00935e-142	0.29484	1	1	3.69431e-138	3	RPS11
RACK1	3.63289e-140	0.263782	0.999	1	1.32967e-135	3	RACK1
EEF1B2	2.37878e-139	0.340669	0.998	0.995	8.70659e-135	3	EEF1B2
FXYD3	1.9095e-138	0.396011	0.767	0.461	6.98898e-134	3	FXYD3
RPL101	2.29045e-138	0.281805	1	1	8.38328e-134	3	RPL10
FOS1	7.64457e-137	0.782979	0.782	0.443	2.79799e-132	3	FOS
RPS23	1.07087e-136	0.252202	1	1	3.91948e-132	3	RPS23
S100A10	8.92651e-136	0.452623	0.995	0.981	3.26719e-131	3	S100A10
TFF2	4.0074e-134	1.60171	0.615	0.316	1.46675e-129	3	TFF2
RPL35A	3.75736e-133	0.258005	1	1	1.37523e-128	3	RPL35A
RPL22	5.42756e-133	0.266438	0.999	0.998	1.98654e-128	3	RPL22
NACA1	1.12925e-131	0.268187	1	0.999	4.13316e-127	3	NACA
HNRNPA1	1.74879e-127	0.382838	0.988	0.959	6.40075e-123	3	HNRNPA1
RPL121	2.72909e-127	0.279154	1	0.999	9.98873e-123	3	RPL12
MPC2	2.55337e-122	0.335723	0.983	0.978	9.34558e-118	3	MPC2
PTGR1	4.45342e-121	0.379185	0.832	0.607	1.63e-116	3	PTGR1
C19orf33	1.19887e-120	0.475322	0.775	0.507	4.38798e-116	3	C19orf33
PRKACB	3.02021e-120	0.395802	0.744	0.481	1.10543e-115	3	PRKACB
ASRGL1	1.66127e-119	0.415949	0.597	0.298	6.08042e-115	3	ASRGL1
KRT19	1.42699e-114	0.443854	0.998	0.996	5.22294e-110	3	KRT19
FOSB1	2.26561e-113	0.612035	0.681	0.358	8.29238e-109	3	FOSB
ID11	5.12477e-112	0.610852	0.809	0.543	1.87572e-107	3	ID1
SNHG6	8.41249e-110	0.374935	0.901	0.788	3.07906e-105	3	SNHG6
RPL36A	1.40974e-108	0.254581	1	0.996	5.15981e-104	3	RPL36A
LGALS2	2.1448e-107	0.502083	0.732	0.47	7.85018e-103	3	LGALS2
KLF5	1.35755e-106	0.396551	0.878	0.744	4.96879e-102	3	KLF5
TFF3	1.96741e-97	0.601921	0.716	0.486	7.20093e-93	3	TFF3
AGR3	1.22968e-94	0.268769	0.413	0.162	4.50074e-90	3	AGR3
EPB41L4A	2.4657e-93	0.339122	0.575	0.318	9.02472e-89	3	EPB41L4A
GAS51	2.16018e-92	0.344755	0.948	0.883	7.90649e-88	3	GAS5
FOXQ1	2.74377e-92	0.334749	0.422	0.174	1.00425e-87	3	FOXQ1
NOP531	1.71659e-91	0.330288	0.9	0.771	6.28288e-87	3	NOP53
NPW	5.8243e-91	0.494764	0.377	0.147	2.13175e-86	3	NPW
IER21	1.02352e-90	0.503561	0.881	0.757	3.74619e-86	3	IER2
SPATS2L	2.15079e-89	0.280973	0.994	0.976	7.87209e-85	3	SPATS2L
CYSTM1	4.27288e-89	0.339081	0.964	0.926	1.56392e-84	3	CYSTM1
UBE2E3	1.2979e-87	0.342123	0.936	0.861	4.75044e-83	3	UBE2E3
ONECUT2	1.98127e-87	0.33473	0.994	0.961	7.25166e-83	3	ONECUT2
FBP1	1.00952e-86	0.261352	0.628	0.364	3.69494e-82	3	FBP1
EGR11	8.02389e-86	0.448185	0.735	0.491	2.93683e-81	3	EGR1
LIMA1	2.80171e-83	0.314902	0.912	0.796	1.02545e-78	3	LIMA1
UGT2A3	9.78956e-83	0.30122	0.831	0.636	3.58308e-78	3	UGT2A3
NDRG1	7.67041e-82	0.288202	0.522	0.269	2.80745e-77	3	NDRG1
FAM3D	3.34741e-81	0.331892	0.514	0.27	1.22518e-76	3	FAM3D
SNHG81	6.97361e-81	0.311063	0.933	0.864	2.55241e-76	3	SNHG8
AC011139.1	8.30264e-80	0.34667	0.334	0.128	3.03885e-75	3	AC011139.1
EEF1D	9.3853e-79	0.252447	0.995	0.976	3.43511e-74	3	EEF1D
STARD10	6.55282e-78	0.279847	0.946	0.893	2.3984e-73	3	STARD10
AC007906.2	1.19258e-77	0.279676	0.394	0.174	4.36496e-73	3	AC007906.2
CAPS1	3.30708e-77	0.295639	0.7	0.46	1.21043e-72	3	CAPS
MUC1	1.22294e-76	0.366996	0.379	0.166	4.4761e-72	3	MUC1
NQO1	2.11143e-76	0.301412	0.915	0.808	7.72803e-72	3	NQO1
RARRES2	3.11431e-75	0.350849	0.471	0.24	1.13987e-70	3	RARRES2
ALB1	7.45344e-75	0.445616	0.823	0.621	2.72803e-70	3	ALB
TOMM7	6.90329e-74	0.255487	0.984	0.958	2.52667e-69	3	TOMM7
ATF3	9.42612e-74	0.590672	0.59	0.347	3.45006e-69	3	ATF3
LDHB	7.75458e-73	0.267312	0.976	0.947	2.83825e-68	3	LDHB
SCGN1	1.25491e-71	0.296654	0.58	0.346	4.59311e-67	3	SCGN
PLCL2	4.44508e-71	0.262184	0.554	0.323	1.62694e-66	3	PLCL2
KRT15	1.22716e-70	0.280136	0.516	0.294	4.49152e-66	3	KRT15
A4GNT1	1.27067e-70	0.290941	0.447	0.22	4.65077e-66	3	A4GNT
LMO4	8.08995e-69	0.271284	0.958	0.9	2.961e-64	3	LMO4
GATM	8.45191e-66	0.287468	0.843	0.713	3.09348e-61	3	GATM
GAS2L3	2.6449e-65	0.272134	0.502	0.289	9.68061e-61	3	GAS2L3
CCN21	4.67918e-65	0.538956	0.781	0.606	1.71263e-60	3	CCN2
EIF3E1	1.29608e-64	0.255135	0.958	0.92	4.74377e-60	3	EIF3E
JUND	5.95536e-64	0.342411	0.91	0.856	2.17972e-59	3	JUND
GPX2	3.79021e-63	0.320786	0.984	0.938	1.38725e-58	3	GPX2
DSEL	4.26891e-62	0.293075	0.627	0.429	1.56246e-57	3	DSEL
GAMT	1.76822e-61	0.279976	0.753	0.576	6.47187e-57	3	GAMT
PPP1R15A	4.99786e-60	0.302932	0.643	0.445	1.82927e-55	3	PPP1R15A
ETNK1	1.06484e-59	0.295725	0.827	0.71	3.89743e-55	3	ETNK1
KLF3	9.44669e-57	0.312548	0.815	0.709	3.45758e-52	3	KLF3
UPK1B	8.86046e-54	0.309074	0.624	0.429	3.24302e-49	3	UPK1B
ZFP361	2.12568e-52	0.261236	0.594	0.371	7.78019e-48	3	ZFP36
TFF1	2.40791e-51	0.766141	0.506	0.323	8.8132e-47	3	TFF1
TXNIP	4.18891e-51	0.349229	0.661	0.472	1.53318e-46	3	TXNIP
SDC1	4.92688e-51	0.251655	0.757	0.62	1.80329e-46	3	SDC1
JUNB1	1.72382e-49	0.341958	0.733	0.573	6.30935e-45	3	JUNB
ARL4C	3.14042e-49	0.252616	0.396	0.218	1.14943e-44	3	ARL4C
TOB1	4.84242e-49	0.274794	0.744	0.599	1.77237e-44	3	TOB1
BTG21	5.46631e-49	0.371003	0.721	0.579	2.00072e-44	3	BTG2
VSIG1	3.16906e-48	0.370503	0.51	0.332	1.15991e-43	3	VSIG1
JUN1	1.07034e-46	0.398269	0.838	0.786	3.91754e-42	3	JUN
ONECUT1	1.33199e-46	0.28717	0.877	0.77	4.8752e-42	3	ONECUT1
VTN	9.07354e-45	0.390412	0.939	0.903	3.32101e-40	3	VTN
BPIFB1	1.25498e-43	0.28626	0.525	0.341	4.59334e-39	3	BPIFB1
OLFM4	1.98301e-40	0.754187	0.606	0.46	7.25803e-36	3	OLFM4
TFDP2	7.24585e-40	0.250978	0.867	0.789	2.65205e-35	3	TFDP2
CSPP11	3.21896e-37	0.284053	0.815	0.717	1.17817e-32	3	CSPP1
PIGR	1.33213e-31	0.303865	0.769	0.69	4.87572e-27	3	PIGR
MT2A1	4.00873e-23	0.517298	0.441	0.324	1.46723e-18	3	MT2A
MT1E1	1.78553e-15	0.303321	0.302	0.208	6.53522e-11	3	MT1E
GDF151	6.28248e-15	0.338952	0.742	0.694	2.29945e-10	3	GDF15
RBPJ	1.76758e-14	0.268107	0.712	0.649	6.46951e-10	3	RBPJ
TAGLN	0	2.09402	0.751	0.091	0	4	TAGLN
AREG	0	1.56	0.996	0.605	0	4	AREG
AKAP12	0	1.29128	0.723	0.058	0	4	AKAP12
KRT17	0	1.12028	0.505	0.071	0	4	KRT17
NCAM11	0	1.00813	0.926	0.414	0	4	NCAM1
PDLIM7	0	0.870539	0.82	0.278	0	4	PDLIM7
PLAU	0	0.851229	0.707	0.078	0	4	PLAU
NES	0	0.674236	0.617	0.086	0	4	NES
KRT6B	0	0.635552	0.498	0.069	0	4	KRT6B
CNTNAP2	0	0.468985	0.491	0.046	0	4	CNTNAP2
TRBC2	0	0.392156	0.407	0.033	0	4	TRBC2
GJA1	1.79778e-307	0.63287	0.638	0.134	6.58004e-303	4	GJA1
MAP1B1	5.09594e-304	0.999626	0.927	0.427	1.86517e-299	4	MAP1B
TAGLN2	1.26872e-303	0.843867	0.998	0.873	4.64364e-299	4	TAGLN2
SH3BGRL3	6.00619e-295	0.80667	0.996	0.927	2.19832e-290	4	SH3BGRL3
INHBA	3.18056e-291	0.546119	0.412	0.047	1.16412e-286	4	INHBA
ITGB1	1.26657e-275	0.658943	1	0.994	4.63577e-271	4	ITGB1
TPM11	1.16092e-274	0.84043	1	0.996	4.24908e-270	4	TPM1
MYL9	1.79963e-274	1.18983	0.827	0.372	6.58682e-270	4	MYL9
MYH9	4.26379e-267	0.813217	1	0.959	1.56059e-262	4	MYH9
EPPK1	1.47935e-258	0.50977	0.644	0.169	5.41455e-254	4	EPPK1
FLNA	4.4868e-253	0.911739	0.962	0.764	1.64221e-248	4	FLNA
LAMC2	2.54564e-249	0.710344	0.878	0.442	9.31729e-245	4	LAMC2
IL321	4.60382e-247	0.88732	0.994	0.834	1.68504e-242	4	IL32
PSD3	8.50577e-244	0.699073	0.838	0.385	3.1132e-239	4	PSD3
TMSB10	4.09519e-240	0.514435	1	1	1.49888e-235	4	TMSB10
LTB1	5.09855e-237	0.944657	0.924	0.444	1.86612e-232	4	LTB
ICAM11	8.11094e-233	0.786281	0.91	0.463	2.96868e-228	4	ICAM1
TUBB3	1.45792e-228	0.745611	0.837	0.343	5.33614e-224	4	TUBB3
CCL21	6.97019e-227	0.876595	0.948	0.5	2.55116e-222	4	CCL2
SAT11	1.89733e-225	0.655435	1	0.999	6.9444e-221	4	SAT1
S100A6	4.63483e-225	0.936623	0.987	0.973	1.6964e-220	4	S100A6
S100A11	5.02775e-223	0.62028	1	0.998	1.84021e-218	4	S100A11
S100A16	3.17631e-220	0.650768	0.975	0.83	1.16256e-215	4	S100A16
SLC12A2	9.27855e-220	0.719685	1	0.913	3.39604e-215	4	SLC12A2
KRT71	3.75333e-219	0.948005	0.957	0.698	1.37376e-214	4	KRT7
COTL1	1.41784e-217	0.613433	0.711	0.256	5.18945e-213	4	COTL1
PDGFB	1.31284e-212	0.687027	0.656	0.22	4.80514e-208	4	PDGFB
CLDN62	7.21414e-212	0.72827	0.991	0.746	2.64045e-207	4	CLDN6
YWHAZ	1.15684e-211	0.478188	1	0.991	4.23415e-207	4	YWHAZ
MACC1	1.47968e-209	0.694608	0.945	0.64	5.41578e-205	4	MACC1
TGFB1I1	3.35762e-209	0.434405	0.541	0.136	1.22892e-204	4	TGFB1I1
TMSB4X	7.9589e-208	0.426427	1	1	2.91304e-203	4	TMSB4X
PALLD	3.56496e-206	0.718794	0.792	0.359	1.30481e-201	4	PALLD
PTAFR1	6.52802e-204	0.519006	0.704	0.247	2.38932e-199	4	PTAFR
EIF4G2	5.13322e-202	0.452156	0.999	0.978	1.87881e-197	4	EIF4G2
ACTB	3.69798e-200	0.583069	1	0.999	1.3535e-195	4	ACTB
VIM1	4.5816e-200	0.795727	1	0.903	1.67691e-195	4	VIM
NCEH1	9.04753e-197	0.549618	0.808	0.375	3.31149e-192	4	NCEH1
CREB5	2.96087e-195	0.584901	0.731	0.288	1.08371e-190	4	CREB5
CAP1	4.40807e-194	0.564396	0.985	0.904	1.6134e-189	4	CAP1
CXCL51	5.21033e-194	0.804822	0.996	0.784	1.90703e-189	4	CXCL5
PMEPA1	8.90391e-190	0.645104	0.993	0.871	3.25892e-185	4	PMEPA1
ITGB6	3.60111e-187	0.587842	0.803	0.415	1.31804e-182	4	ITGB6
DUSP4	1.06004e-186	0.618709	0.952	0.668	3.87986e-182	4	DUSP4
HSPG2	1.2063e-186	0.613814	0.982	0.811	4.41517e-182	4	HSPG2
THBS1	6.87345e-184	0.694516	0.843	0.423	2.51575e-179	4	THBS1
TUBB2B	7.37154e-184	0.467037	0.565	0.158	2.69806e-179	4	TUBB2B
PPP1CB	8.14946e-182	0.576452	0.946	0.77	2.98278e-177	4	PPP1CB
CXCL81	9.39688e-181	0.838189	0.965	0.598	3.43935e-176	4	CXCL8
RPS27L	5.88565e-180	0.523249	0.998	0.981	2.15421e-175	4	RPS27L
JPT1	5.47134e-174	0.537407	0.982	0.887	2.00256e-169	4	JPT1
RAB11FIP11	1.96908e-173	0.644168	0.976	0.855	7.20703e-169	4	RAB11FIP1
ENAH	9.60859e-173	0.556718	0.96	0.809	3.51684e-168	4	ENAH
GNAI2	4.03762e-171	0.50844	0.951	0.795	1.47781e-166	4	GNAI2
IGFBP7	5.85556e-171	0.597351	0.751	0.326	2.14319e-166	4	IGFBP7
ECE1	1.72125e-169	0.546127	0.88	0.567	6.29996e-165	4	ECE1
CALD1	2.5293e-169	0.674926	0.967	0.792	9.2575e-165	4	CALD1
DPYSL3	1.65415e-165	0.302874	0.521	0.145	6.05437e-161	4	DPYSL3
RHOC	2.8884e-165	0.507861	0.976	0.859	1.05718e-160	4	RHOC
CLDN1	4.36757e-165	0.551498	0.968	0.823	1.59857e-160	4	CLDN1
TUBA1A1	4.28632e-163	0.883704	0.925	0.599	1.56884e-158	4	TUBA1A
MACF1	7.9674e-163	0.557068	0.995	0.947	2.91615e-158	4	MACF1
TPM4	1.00246e-162	0.490898	0.998	0.988	3.66912e-158	4	TPM4
TNIP1	3.80853e-162	0.511007	0.933	0.732	1.39396e-157	4	TNIP1
CLDN2	8.31744e-161	0.641848	0.764	0.333	3.04427e-156	4	CLDN2
SOX41	2.45248e-160	0.44718	1	0.99	8.97632e-156	4	SOX4
FEZ1	4.29946e-160	0.352086	0.462	0.118	1.57365e-155	4	FEZ1
F3	4.40723e-160	0.524659	0.729	0.325	1.61309e-155	4	F3
PXDN	8.6557e-160	0.519643	0.902	0.605	3.16807e-155	4	PXDN
ETS1	2.20006e-157	0.349771	0.482	0.136	8.05246e-153	4	ETS1
PTHLH	2.00054e-154	0.257295	0.374	0.077	7.32217e-150	4	PTHLH
NEXN	1.37095e-153	0.37265	0.443	0.115	5.01783e-149	4	NEXN
CDH1	1.38318e-152	0.451583	0.978	0.927	5.06256e-148	4	CDH1
MSN	1.56245e-152	0.349932	0.619	0.222	5.71872e-148	4	MSN
FSTL3	7.85179e-152	0.393511	0.524	0.165	2.87384e-147	4	FSTL3
ITGB8	1.33329e-151	0.565652	0.886	0.596	4.87998e-147	4	ITGB8
PRSS2	4.08029e-151	0.727135	0.535	0.159	1.49343e-146	4	PRSS2
MICAL2	9.45305e-151	0.393944	0.637	0.25	3.45991e-146	4	MICAL2
MMP71	1.27417e-149	0.792236	0.978	0.786	4.66358e-145	4	MMP7
BMERB1	2.62596e-149	0.328756	0.497	0.148	9.61128e-145	4	BMERB1
KRT80	2.69783e-149	0.335476	0.538	0.169	9.87433e-145	4	KRT80
DSG2	7.43332e-147	0.434524	0.984	0.898	2.72067e-142	4	DSG2
ADAMTS9	7.66934e-147	0.405164	0.629	0.242	2.80705e-142	4	ADAMTS9
ACTG1	1.8193e-145	0.464419	1	0.999	6.65882e-141	4	ACTG1
ITGAV	2.70834e-145	0.472494	0.974	0.844	9.91281e-141	4	ITGAV
WDR1	5.57855e-145	0.500582	0.895	0.686	2.0418e-140	4	WDR1
PLAUR	1.12516e-144	0.418646	0.644	0.251	4.11821e-140	4	PLAUR
CDKN2B	1.4466e-143	0.408569	0.684	0.285	5.2947e-139	4	CDKN2B
IGFBP2	7.28094e-143	0.475932	0.996	0.95	2.6649e-138	4	IGFBP2
RPS6KA2	2.70739e-141	0.323598	0.591	0.216	9.90932e-137	4	RPS6KA2
GNB1	7.73476e-141	0.459145	0.938	0.798	2.831e-136	4	GNB1
TMEM2651	1.63751e-139	0.46427	0.831	0.469	5.99344e-135	4	TMEM265
FSCN1	1.28575e-138	0.287505	0.516	0.161	4.70597e-134	4	FSCN1
TNFRSF21	1.77981e-138	0.480327	0.894	0.621	6.51428e-134	4	TNFRSF21
LAMB3	5.44184e-138	0.487228	0.885	0.624	1.99177e-133	4	LAMB3
C12orf75	2.60961e-137	0.419464	0.992	0.958	9.55144e-133	4	C12orf75
ZBTB20	6.25942e-136	0.461305	0.958	0.776	2.29101e-131	4	ZBTB20
SPTBN1	7.91965e-136	0.417273	0.999	0.992	2.89867e-131	4	SPTBN1
PACS1	1.80783e-135	0.380685	0.712	0.336	6.61682e-131	4	PACS1
TNFAIP21	5.24926e-132	0.528267	0.975	0.811	1.92128e-127	4	TNFAIP2
IL18	2.70799e-130	0.505938	0.904	0.62	9.91152e-126	4	IL18
CNN2	1.2077e-129	0.464089	0.823	0.538	4.42029e-125	4	CNN2
HSPB1	2.31512e-129	0.620039	0.964	0.911	8.47358e-125	4	HSPB1
CDKN1A	1.16588e-128	0.567679	0.865	0.534	4.26722e-124	4	CDKN1A
FN11	1.26194e-127	0.465181	0.999	0.937	4.61884e-123	4	FN1
JUP	1.58346e-127	0.412947	0.948	0.8	5.79562e-123	4	JUP
SLC2A6	2.10347e-127	0.284433	0.558	0.202	7.69893e-123	4	SLC2A6
DSTN	8.26264e-127	0.316944	1	0.992	3.02421e-122	4	DSTN
CXCL61	5.44367e-126	0.575657	0.984	0.724	1.99244e-121	4	CXCL6
RASSF41	9.70115e-126	0.45868	0.787	0.464	3.55072e-121	4	RASSF4
ITGA2	2.26536e-125	0.475419	0.714	0.374	8.29144e-121	4	ITGA2
NCF2	1.45037e-124	0.301174	0.481	0.152	5.30852e-120	4	NCF2
SACS	1.48192e-124	0.304149	0.519	0.177	5.42397e-120	4	SACS
ZYX	1.5811e-123	0.44724	0.686	0.349	5.78698e-119	4	ZYX
RAB8B	1.93474e-122	0.385294	0.724	0.362	7.08134e-118	4	RAB8B
PTPRF	2.7627e-122	0.400074	0.957	0.822	1.01117e-117	4	PTPRF
CMTM3	4.03946e-122	0.336854	0.625	0.26	1.47848e-117	4	CMTM3
DDR1	5.43114e-122	0.414609	0.89	0.632	1.98785e-117	4	DDR1
FSTL1	7.08786e-121	0.416216	0.738	0.377	2.59423e-116	4	FSTL1
CD59	8.10423e-121	0.347416	1	0.987	2.96623e-116	4	CD59
CDKN2A	2.34863e-120	0.461382	0.697	0.35	8.59624e-116	4	CDKN2A
MEX3A	2.637e-120	0.412381	0.803	0.451	9.65168e-116	4	MEX3A
PON2	7.85521e-120	0.400246	0.995	0.956	2.87508e-115	4	PON2
FBLIM1	4.92228e-119	0.427368	0.926	0.754	1.8016e-114	4	FBLIM1
PGM2L1	3.12353e-118	0.419992	0.877	0.587	1.14324e-113	4	PGM2L1
PHLDA11	9.59721e-118	0.432873	0.871	0.564	3.51268e-113	4	PHLDA1
TGFBR1	2.04672e-117	0.344796	0.645	0.297	7.49121e-113	4	TGFBR1
LIMS1	5.15011e-117	0.46153	0.882	0.639	1.88499e-112	4	LIMS1
MAST4	5.91363e-116	0.395943	0.676	0.338	2.16445e-111	4	MAST4
LPP	7.34301e-116	0.414413	0.973	0.875	2.68762e-111	4	LPP
ABHD2	8.0727e-116	0.414808	0.841	0.56	2.95469e-111	4	ABHD2
AP2B1	1.75528e-114	0.392798	0.927	0.738	6.42451e-110	4	AP2B1
KIAA0930	7.96777e-113	0.31533	0.639	0.291	2.91629e-108	4	KIAA0930
LRRFIP1	3.3284e-112	0.391949	0.978	0.864	1.21823e-107	4	LRRFIP1
NUAK1	1.2337e-111	0.293193	0.522	0.195	4.51548e-107	4	NUAK1
SHROOM2	1.25256e-111	0.259619	0.474	0.164	4.58451e-107	4	SHROOM2
DBNDD1	2.36612e-111	0.252702	0.481	0.164	8.66023e-107	4	DBNDD1
ACTN4	4.85257e-110	0.384416	0.988	0.946	1.77609e-105	4	ACTN4
JPT2	7.10758e-110	0.388088	0.803	0.51	2.60144e-105	4	JPT2
ARPC1B	1.03049e-109	0.420106	0.941	0.808	3.77168e-105	4	ARPC1B
MICAL3	1.08973e-109	0.344003	0.637	0.296	3.98853e-105	4	MICAL3
VCL	1.37867e-109	0.505559	0.901	0.722	5.04608e-105	4	VCL
ARPC2	3.03144e-109	0.336712	0.993	0.97	1.10954e-104	4	ARPC2
PHLDB2	2.86471e-108	0.475874	0.74	0.426	1.04851e-103	4	PHLDB2
ITGA3	3.57439e-108	0.328307	0.615	0.281	1.30826e-103	4	ITGA3
LRRC8A	3.86386e-105	0.31663	0.6	0.272	1.41421e-100	4	LRRC8A
CSRP1	1.71679e-104	0.421472	0.564	0.25	6.28364e-100	4	CSRP1
BACE2	7.92062e-103	0.385066	0.773	0.465	2.89903e-98	4	BACE2
TAPBP	1.37974e-102	0.380388	0.94	0.822	5.04999e-98	4	TAPBP
CTTN	4.8436e-102	0.368006	0.894	0.686	1.77281e-97	4	CTTN
MAP4K4	8.69648e-102	0.384427	0.882	0.642	3.183e-97	4	MAP4K4
MYO1E	9.64652e-102	0.367583	0.759	0.445	3.53072e-97	4	MYO1E
CFL1	1.20093e-101	0.351483	1	0.997	4.39551e-97	4	CFL1
MLLT11	5.53746e-101	0.330198	0.591	0.264	2.02677e-96	4	MLLT11
PFN1	2.66074e-100	0.341304	0.994	0.985	9.73859e-96	4	PFN1
PTBP3	2.59882e-99	0.36834	0.906	0.728	9.51195e-95	4	PTBP3
PRSS1	3.0139e-99	0.299506	0.327	0.085	1.10312e-94	4	PRSS1
TACSTD2	3.0596e-99	0.342032	0.665	0.32	1.11984e-94	4	TACSTD2
ACTN1	3.43031e-99	0.498647	0.893	0.723	1.25553e-94	4	ACTN1
LCP1	9.36457e-98	0.456499	0.841	0.583	3.42753e-93	4	LCP1
CLTB	4.17849e-97	0.382321	0.922	0.782	1.52937e-92	4	CLTB
CLIC4	6.1653e-97	0.311918	0.64	0.315	2.25656e-92	4	CLIC4
B4GALT1	2.30613e-96	0.381616	0.87	0.607	8.44066e-92	4	B4GALT1
SEPTIN9	7.8519e-96	0.361141	0.951	0.808	2.87387e-91	4	SEPTIN9
CTSE	8.11083e-96	0.358661	0.813	0.471	2.96865e-91	4	CTSE
ARHGDIA	1.44501e-95	0.372091	0.886	0.699	5.28887e-91	4	ARHGDIA
PHLDA2	4.26887e-95	0.450434	0.859	0.614	1.56245e-90	4	PHLDA2
IDS	5.26243e-95	0.321819	0.685	0.372	1.9261e-90	4	IDS
VCAN	2.28383e-94	0.393677	0.743	0.395	8.35903e-90	4	VCAN
TNFRSF12A1	3.26138e-93	0.413821	0.974	0.873	1.1937e-88	4	TNFRSF12A
CD276	2.54381e-92	0.314171	0.698	0.395	9.31062e-88	4	CD276
RAB32	1.13874e-91	0.401134	0.833	0.602	4.16789e-87	4	RAB32
BOK	1.26964e-91	0.276679	0.599	0.281	4.647e-87	4	BOK
TNFSF10	3.14123e-91	0.495016	0.94	0.824	1.14972e-86	4	TNFSF10
NNMT1	7.6736e-91	0.356947	0.722	0.349	2.80861e-86	4	NNMT
DCBLD2	6.05938e-90	0.364127	0.65	0.344	2.21779e-85	4	DCBLD2
CD44	3.2346e-89	0.379105	0.759	0.436	1.1839e-84	4	CD44
UBE2H	4.5918e-89	0.370152	0.847	0.646	1.68064e-84	4	UBE2H
KTN1	4.48486e-88	0.299803	0.988	0.962	1.6415e-83	4	KTN1
ADAM91	1.25558e-87	0.33485	0.978	0.836	4.59555e-83	4	ADAM9
CCL201	1.09474e-86	0.484087	0.964	0.749	4.00687e-82	4	CCL20
DLK1	1.2654e-86	0.297557	0.371	0.116	4.63149e-82	4	DLK1
TSPAN14	2.34725e-86	0.32155	0.779	0.506	8.59118e-82	4	TSPAN14
RETREG1	5.62006e-86	0.302346	0.545	0.246	2.057e-81	4	RETREG1
SDC4	6.28627e-86	0.384742	0.934	0.767	2.30084e-81	4	SDC4
IGFBP3	1.14296e-85	0.404682	0.832	0.546	4.18334e-81	4	IGFBP3
AC022075.11	1.93587e-85	0.398606	0.843	0.566	7.08548e-81	4	AC022075.1
TGFBI	2.2683e-85	0.300412	0.637	0.31	8.3022e-81	4	TGFBI
MYO5B	4.5618e-85	0.333736	0.744	0.456	1.66967e-80	4	MYO5B
ERO1A	3.66912e-84	0.327623	0.833	0.599	1.34293e-79	4	ERO1A
CTSB	4.18669e-84	0.330614	0.953	0.837	1.53237e-79	4	CTSB
KRT23	9.53985e-84	0.275908	0.469	0.186	3.49168e-79	4	KRT23
CKAP4	1.11858e-83	0.329721	0.859	0.617	4.09413e-79	4	CKAP4
TGFB2	1.80496e-83	0.32831	0.603	0.298	6.60635e-79	4	TGFB2
JAG1	4.33712e-83	0.380195	0.868	0.661	1.58743e-78	4	JAG1
PARD3	3.88861e-82	0.315187	0.722	0.439	1.42327e-77	4	PARD3
PTMS	1.30566e-81	0.362195	0.947	0.878	4.77886e-77	4	PTMS
TMEM123	1.37023e-81	0.30579	0.965	0.863	5.01517e-77	4	TMEM123
MYO1C	4.64478e-81	0.340141	0.893	0.724	1.70004e-76	4	MYO1C
MYO10	4.99464e-81	0.350507	0.86	0.61	1.82809e-76	4	MYO10
KPNB1	5.29654e-81	0.314821	0.937	0.785	1.93859e-76	4	KPNB1
CAPNS1	2.23746e-80	0.311846	0.938	0.82	8.18932e-76	4	CAPNS1
MMP14	3.46078e-80	0.260372	0.624	0.323	1.26668e-75	4	MMP14
IGSF3	4.07612e-80	0.266695	0.68	0.371	1.4919e-75	4	IGSF3
TTYH3	7.99919e-80	0.304002	0.747	0.462	2.92778e-75	4	TTYH3
FLNB	9.40278e-80	0.436506	0.87	0.675	3.44151e-75	4	FLNB
ADGRG1	1.87055e-78	0.350302	0.707	0.44	6.84641e-74	4	ADGRG1
PTTG1IP	2.37101e-78	0.296232	0.969	0.888	8.67813e-74	4	PTTG1IP
CD151	4.03286e-78	0.323624	0.92	0.811	1.47607e-73	4	CD151
MYH14	1.70061e-77	0.323527	0.839	0.624	6.22441e-73	4	MYH14
RTL8C	1.81141e-77	0.319161	0.76	0.507	6.62994e-73	4	RTL8C
RAI14	2.06488e-77	0.27113	0.505	0.229	7.55768e-73	4	RAI14
NAV1	2.77546e-77	0.282633	0.575	0.281	1.01585e-72	4	NAV1
SPINT1	2.89516e-77	0.295238	0.959	0.853	1.05966e-72	4	SPINT1
SGPP2	1.49052e-76	0.276857	0.639	0.343	5.45545e-72	4	SGPP2
VAT1	2.4626e-76	0.308677	0.763	0.503	9.01337e-72	4	VAT1
FUT4	2.70964e-76	0.284562	0.653	0.355	9.91754e-72	4	FUT4
BCAR1	3.71672e-76	0.29384	0.718	0.44	1.36036e-71	4	BCAR1
TES	1.1203e-75	0.330563	0.897	0.742	4.1004e-71	4	TES
FNDC4	2.3961e-75	0.252328	0.616	0.31	8.76997e-71	4	FNDC4
PKM	9.87833e-75	0.301745	0.979	0.908	3.61557e-70	4	PKM
SLC38A1	1.92229e-74	0.330694	0.891	0.716	7.03579e-70	4	SLC38A1
CAPN2	1.71354e-73	0.309118	0.882	0.705	6.27171e-69	4	CAPN2
ACTR3	3.53079e-73	0.367742	0.905	0.784	1.2923e-68	4	ACTR3
FLRT2	4.67576e-73	0.349579	0.733	0.457	1.71138e-68	4	FLRT2
FNDC3B	1.76216e-72	0.30857	0.92	0.77	6.44969e-68	4	FNDC3B
OCIAD2	1.97296e-72	0.330233	0.941	0.867	7.22124e-68	4	OCIAD2
ST14	6.63328e-72	0.304282	0.861	0.687	2.42785e-67	4	ST14
ARPP19	1.35796e-71	0.304848	0.865	0.675	4.97027e-67	4	ARPP19
SERPINA32	1.59442e-71	0.379505	1	0.919	5.83572e-67	4	SERPINA3
ERGIC1	1.80703e-71	0.303629	0.85	0.646	6.61392e-67	4	ERGIC1
ATF4	2.79438e-71	0.332514	0.882	0.729	1.02277e-66	4	ATF4
BCL2L1	4.19133e-71	0.325201	0.886	0.75	1.53407e-66	4	BCL2L1
TAX1BP3	4.52327e-71	0.279541	0.946	0.855	1.65556e-66	4	TAX1BP3
SCD	6.92896e-71	0.312992	0.766	0.473	2.53607e-66	4	SCD
ZFP36L1	1.1601e-70	0.338096	0.98	0.927	4.24607e-66	4	ZFP36L1
BMP1	1.85734e-70	0.255812	0.588	0.314	6.79805e-66	4	BMP1
ST3GAL1	2.02358e-70	0.287565	0.643	0.363	7.40649e-66	4	ST3GAL1
PIEZO1	3.53492e-70	0.27235	0.66	0.385	1.29381e-65	4	PIEZO1
ACTR2	6.89135e-70	0.288822	0.953	0.867	2.5223e-65	4	ACTR2
PSAP	7.5895e-70	0.285615	0.98	0.924	2.77783e-65	4	PSAP
SVIL	1.59104e-69	0.292487	0.799	0.56	5.82338e-65	4	SVIL
FKBP1A	1.75179e-69	0.281953	0.931	0.798	6.41171e-65	4	FKBP1A
FAM177A1	3.32074e-69	0.299159	0.813	0.597	1.21543e-64	4	FAM177A1
FGD6	6.73641e-69	0.280153	0.704	0.435	2.4656e-64	4	FGD6
HLA-B	1.05499e-68	0.334239	0.759	0.516	3.86137e-64	4	HLA-B
OST4	1.06115e-68	0.250686	0.992	0.977	3.88393e-64	4	OST4
CXCL16	1.86823e-68	0.2992	0.711	0.448	6.8379e-64	4	CXCL16
JAK1	7.78762e-68	0.294664	0.964	0.9	2.85035e-63	4	JAK1
PTGFRN	1.24714e-67	0.273834	0.699	0.425	4.56467e-63	4	PTGFRN
TM4SF11	2.08165e-67	0.333669	0.985	0.932	7.61906e-63	4	TM4SF1
DBN1	2.14694e-67	0.296202	0.853	0.634	7.85803e-63	4	DBN1
CYB5R3	2.9614e-67	0.283872	0.882	0.724	1.0839e-62	4	CYB5R3
DLGAP4	3.13721e-67	0.290132	0.713	0.452	1.14825e-62	4	DLGAP4
SMS	5.16862e-67	0.357577	0.891	0.772	1.89177e-62	4	SMS
DST	5.5272e-67	0.295407	1	0.979	2.02301e-62	4	DST
GPX4	1.89732e-66	0.254046	0.996	0.975	6.94439e-62	4	GPX4
TMEM132A	2.00033e-66	0.259392	0.663	0.383	7.32141e-62	4	TMEM132A
TPM3	4.27159e-66	0.280165	0.978	0.942	1.56345e-61	4	TPM3
SLC25A23	4.50065e-66	0.281151	0.698	0.438	1.64728e-61	4	SLC25A23
RHOQ	5.64463e-66	0.255374	0.642	0.377	2.06599e-61	4	RHOQ
RAB5B	9.48005e-66	0.278434	0.745	0.494	3.46979e-61	4	RAB5B
SELENOK	1.11122e-65	0.299084	0.888	0.744	4.06719e-61	4	SELENOK
EMC10	2.12777e-65	0.293647	0.867	0.704	7.78784e-61	4	EMC10
C6orf62	2.3579e-65	0.278415	0.865	0.653	8.63013e-61	4	C6orf62
DAB2IP	2.77602e-65	0.31205	0.746	0.514	1.01605e-60	4	DAB2IP
RNF145	5.86213e-65	0.281539	0.769	0.524	2.1456e-60	4	RNF145
TRIM8	6.75025e-65	0.302391	0.766	0.546	2.47066e-60	4	TRIM8
SELENOM1	9.99163e-65	0.335862	0.85	0.654	3.65704e-60	4	SELENOM
LIPH	1.27633e-64	0.26472	0.697	0.42	4.6715e-60	4	LIPH
DAAM1	1.60658e-64	0.341989	0.77	0.538	5.88024e-60	4	DAAM1
PLP2	1.70623e-64	0.289573	0.763	0.516	6.24498e-60	4	PLP2
NCMAP	2.23728e-64	0.284623	0.76	0.512	8.18866e-60	4	NCMAP
QSOX1	2.23854e-64	0.311383	0.914	0.748	8.19328e-60	4	QSOX1
PAFAH1B2	2.32162e-64	0.277652	0.834	0.629	8.49735e-60	4	PAFAH1B2
DDA1	4.28967e-64	0.26121	0.738	0.491	1.57006e-59	4	DDA1
LSR	6.25773e-64	0.288661	0.878	0.704	2.29039e-59	4	LSR
NT5DC2	1.10338e-63	0.28897	0.679	0.43	4.03849e-59	4	NT5DC2
CDK2AP2	1.33415e-63	0.2676	0.74	0.498	4.88311e-59	4	CDK2AP2
ABRACL	1.57973e-63	0.290211	0.778	0.546	5.78197e-59	4	ABRACL
LRP10	2.35859e-63	0.262088	0.96	0.87	8.63269e-59	4	LRP10
PPP1R12B	3.1126e-63	0.281069	0.706	0.435	1.13924e-58	4	PPP1R12B
UBE2Z	4.57466e-63	0.272656	0.83	0.621	1.67437e-58	4	UBE2Z
SYNGR2	1.93644e-62	0.273048	0.811	0.617	7.08755e-58	4	SYNGR2
GULP1	3.07516e-62	0.270801	0.722	0.455	1.12554e-57	4	GULP1
TNFRSF10B	3.20971e-62	0.253981	0.645	0.382	1.17479e-57	4	TNFRSF10B
MYL6	4.0155e-62	0.344691	1	1	1.46971e-57	4	MYL6
DSP	4.5299e-62	0.321457	0.984	0.971	1.65799e-57	4	DSP
TMEM51	1.53437e-61	0.262239	0.757	0.507	5.61596e-57	4	TMEM51
BAIAP2L1	3.31654e-61	0.260307	0.745	0.502	1.21388e-56	4	BAIAP2L1
ARHGEF12	1.16161e-60	0.295729	0.882	0.708	4.25162e-56	4	ARHGEF12
FLRT3	2.64724e-60	0.330081	0.754	0.514	9.68915e-56	4	FLRT3
ALPK3	3.61044e-60	0.27719	0.803	0.564	1.32146e-55	4	ALPK3
CLDN18	6.56387e-60	0.377243	0.522	0.265	2.40244e-55	4	CLDN18
MYOF	1.84528e-59	0.275939	0.719	0.462	6.75389e-55	4	MYOF
PVR	1.87747e-59	0.255234	0.598	0.343	6.87173e-55	4	PVR
PLEC	1.11127e-58	0.277561	0.78	0.568	4.06735e-54	4	PLEC
FURIN	1.81902e-58	0.272542	0.797	0.597	6.6578e-54	4	FURIN
LASP1	1.88471e-58	0.269521	0.863	0.684	6.89824e-54	4	LASP1
DAG1	3.75671e-58	0.282366	0.808	0.612	1.37499e-53	4	DAG1
DUSP3	1.22713e-57	0.257233	0.82	0.606	4.49141e-53	4	DUSP3
COL18A11	2.68251e-57	0.256957	0.931	0.774	9.81825e-53	4	COL18A1
DSC2	5.10092e-57	0.263989	0.874	0.705	1.86699e-52	4	DSC2
INSR	6.09004e-57	0.278884	0.798	0.571	2.22902e-52	4	INSR
SMAD3	7.77656e-57	0.26421	0.704	0.45	2.8463e-52	4	SMAD3
SEC61A1	1.08349e-56	0.252439	0.859	0.684	3.96569e-52	4	SEC61A1
USP22	1.28608e-56	0.25944	0.892	0.737	4.70717e-52	4	USP22
GSN	1.58583e-56	0.273408	0.898	0.782	5.80429e-52	4	GSN
PTP4A2	5.62964e-56	0.280896	0.967	0.92	2.06051e-51	4	PTP4A2
PDLIM11	5.67896e-56	0.273497	0.962	0.912	2.07856e-51	4	PDLIM1
ZMAT3	5.87946e-56	0.296632	0.767	0.532	2.15194e-51	4	ZMAT3
ARL6IP5	1.7045e-55	0.259984	0.901	0.806	6.23864e-51	4	ARL6IP5
CELF1	1.85e-55	0.260747	0.844	0.646	6.77118e-51	4	CELF1
DNAJC10	1.89029e-55	0.264183	0.914	0.78	6.91865e-51	4	DNAJC10
CMTM6	3.4365e-55	0.261339	0.891	0.723	1.25779e-50	4	CMTM6
EI24	3.64504e-55	0.286566	0.874	0.746	1.33412e-50	4	EI24
IFNAR2	1.15946e-54	0.255363	0.675	0.436	4.24376e-50	4	IFNAR2
CSTB	2.2578e-54	0.253283	0.953	0.876	8.26379e-50	4	CSTB
CYTOR	3.12787e-54	0.282418	0.727	0.494	1.14483e-49	4	CYTOR
TBL1X	8.76813e-54	0.25929	0.796	0.575	3.20922e-49	4	TBL1X
TGM2	3.33549e-53	0.307409	0.778	0.552	1.22082e-48	4	TGM2
ARPC5	1.14545e-52	0.266509	0.958	0.916	4.19246e-48	4	ARPC5
ORAI2	2.10227e-52	0.255126	0.713	0.481	7.69452e-48	4	ORAI2
CD471	2.08954e-51	0.263046	0.897	0.765	7.64792e-47	4	CD47
STK38L	1.11458e-50	0.268439	0.498	0.282	4.07948e-46	4	STK38L
SLFN5	1.18985e-50	0.262287	0.639	0.395	4.35499e-46	4	SLFN5
FNBP1L	2.5013e-50	0.261596	0.926	0.832	9.15502e-46	4	FNBP1L
CDH61	1.19019e-49	0.273015	0.975	0.872	4.35622e-45	4	CDH6
IGF2R	1.88419e-49	0.258073	0.885	0.748	6.89633e-45	4	IGF2R
NEAT1	4.93869e-49	0.352979	0.996	0.979	1.80761e-44	4	NEAT1
MGLL	6.14705e-48	0.250036	0.733	0.51	2.24988e-43	4	MGLL
PICALM	1.3225e-47	0.279003	0.8	0.627	4.84049e-43	4	PICALM
SKIL	3.51237e-47	0.297698	0.811	0.633	1.28556e-42	4	SKIL
MT-ATP8	4.20115e-47	0.323897	0.918	0.731	1.53766e-42	4	MT-ATP8
PRSS23	2.72e-46	0.256582	0.64	0.399	9.95548e-42	4	PRSS23
MAP4	4.79971e-46	0.262721	0.882	0.765	1.75674e-41	4	MAP4
SOD21	5.28328e-46	0.347197	0.927	0.836	1.93373e-41	4	SOD2
CCDC6	1.33663e-45	0.258512	0.821	0.662	4.8922e-41	4	CCDC6
ARHGAP5	1.47255e-45	0.260042	0.911	0.796	5.38969e-41	4	ARHGAP5
BMP2	4.15349e-44	0.267199	0.769	0.541	1.52022e-39	4	BMP2
MYL12B	8.27336e-43	0.255986	0.996	0.993	3.02813e-38	4	MYL12B
LITAF	1.15112e-42	0.25883	0.942	0.863	4.2132e-38	4	LITAF
STX12	1.35836e-41	0.259752	0.683	0.491	4.97174e-37	4	STX12
CDH2	2.03675e-41	0.268117	0.83	0.69	7.45471e-37	4	CDH2
PDLIM5	1.88969e-40	0.269252	0.833	0.721	6.91647e-36	4	PDLIM5
CCND2	2.59034e-38	0.259141	0.894	0.772	9.4809e-34	4	CCND2
ANKRD11	3.91006e-37	0.397358	0.559	0.35	1.43112e-32	4	ANKRD1
EDN11	8.82761e-30	0.294375	0.643	0.439	3.23099e-25	4	EDN1
MTRNR2L121	1.33843e-24	0.448307	1	0.989	4.8988e-20	4	MTRNR2L12
FABP1	0	3.38095	0.992	0.24	0	5	FABP1
APOA1	0	3.12998	0.755	0.13	0	5	APOA1
RBP2	0	3.1226	0.855	0.14	0	5	RBP2
ALDOB	0	2.81365	0.939	0.239	0	5	ALDOB
PHGR1	0	2.49141	0.84	0.077	0	5	PHGR1
GSTA1	0	2.46663	0.965	0.148	0	5	GSTA1
TM4SF20	0	2.37711	0.851	0.059	0	5	TM4SF20
RARRES1	0	2.03206	0.857	0.13	0	5	RARRES1
HPGD1	0	1.96327	0.984	0.403	0	5	HPGD
FABP2	0	1.90902	0.757	0.034	0	5	FABP2
ANPEP	0	1.74952	0.896	0.187	0	5	ANPEP
MTTP	0	1.69562	0.838	0.066	0	5	MTTP
SMIM24	0	1.68699	0.943	0.195	0	5	SMIM24
PRAP1	0	1.50564	0.601	0.042	0	5	PRAP1
AMN	0	1.49588	0.894	0.233	0	5	AMN
CDH17	0	1.43546	0.98	0.091	0	5	CDH17
TM4SF5	0	1.4123	0.853	0.135	0	5	TM4SF5
MS4A8	0	1.3698	0.92	0.061	0	5	MS4A8
TSPAN1	0	1.36666	0.855	0.187	0	5	TSPAN1
SLC26A3	0	1.34014	0.822	0.027	0	5	SLC26A3
GSTA2	0	1.33558	0.744	0.035	0	5	GSTA2
MME	0	1.22222	0.875	0.08	0	5	MME
CALML4	0	1.21972	0.957	0.185	0	5	CALML4
UGT2B7	0	1.20108	0.873	0.208	0	5	UGT2B7
C3orf85	0	1.161	0.687	0.016	0	5	C3orf85
MEP1A	0	1.09889	0.867	0.026	0	5	MEP1A
SI	0	1.0808	0.816	0.024	0	5	SI
CREB3L3	0	1.07837	0.748	0.027	0	5	CREB3L3
CMBL	0	1.07523	0.914	0.205	0	5	CMBL
SLC7A7	0	1.05954	0.89	0.222	0	5	SLC7A7
LINC01133	0	1.03106	0.883	0.041	0	5	LINC01133
SULT1B1	0	1.03022	0.92	0.136	0	5	SULT1B1
TMEM45B	0	1.01019	0.92	0.282	0	5	TMEM45B
PLAC8	0	1.00806	0.699	0.023	0	5	PLAC8
KRT20	0	0.992684	0.509	0.013	0	5	KRT20
MALL	0	0.902609	0.804	0.094	0	5	MALL
CCL15	0	0.898537	0.9	0.195	0	5	CCL15
GLTPD2	0	0.896909	0.761	0.092	0	5	GLTPD2
CYP2C19	0	0.865572	0.8	0.054	0	5	CYP2C19
ACSL5	0	0.863565	0.56	0.042	0	5	ACSL5
CDHR2	0	0.831744	0.751	0.035	0	5	CDHR2
TREH	0	0.81813	0.763	0.025	0	5	TREH
DHRS11	0	0.809262	0.8	0.092	0	5	DHRS11
SLC39A5	0	0.784902	0.908	0.173	0	5	SLC39A5
ERICH4	0	0.782054	0.71	0.016	0	5	ERICH4
PPP1R14D	0	0.75659	0.693	0.028	0	5	PPP1R14D
S100G	0	0.7537	0.311	0.008	0	5	S100G
PI3	0	0.74386	0.681	0.097	0	5	PI3
CLRN3	0	0.734106	0.849	0.113	0	5	CLRN3
CIDEC	0	0.733384	0.646	0.014	0	5	CIDEC
AL121974.1	0	0.733054	0.699	0.022	0	5	AL121974.1
AADAC	0	0.686297	0.505	0.026	0	5	AADAC
MYO15B	0	0.660328	0.724	0.105	0	5	MYO15B
SLC5A1	0	0.641004	0.472	0.02	0	5	SLC5A1
SLC2A2	0	0.622636	0.654	0.065	0	5	SLC2A2
RGS2	0	0.611065	0.597	0.069	0	5	RGS2
TRIM31	0	0.603013	0.634	0.076	0	5	TRIM31
ANXA10	0	0.600321	0.575	0.045	0	5	ANXA10
MYO1A	0	0.575853	0.644	0.015	0	5	MYO1A
HEPH	0	0.55146	0.648	0.052	0	5	HEPH
LRRC19	0	0.543179	0.73	0.114	0	5	LRRC19
ADGRG7	0	0.540415	0.605	0.032	0	5	ADGRG7
CYBRD1	0	0.520378	0.421	0.01	0	5	CYBRD1
ITLN1	0	0.515487	0.35	0.014	0	5	ITLN1
CDX2	0	0.499917	0.697	0.07	0	5	CDX2
ENTPD8	0	0.495594	0.466	0.029	0	5	ENTPD8
ENPP7	0	0.478348	0.368	0.011	0	5	ENPP7
SULT2A1	0	0.47001	0.358	0.009	0	5	SULT2A1
ESPN	0	0.464312	0.628	0.061	0	5	ESPN
ABCC2	0	0.459594	0.472	0.012	0	5	ABCC2
PIM1	0	0.456775	0.577	0.055	0	5	PIM1
C2orf88	0	0.45612	0.493	0.042	0	5	C2orf88
KLF4	0	0.445728	0.589	0.063	0	5	KLF4
VIPR1	0	0.428801	0.607	0.046	0	5	VIPR1
SLCO2B1	0	0.417658	0.579	0.016	0	5	SLCO2B1
RNF186	0	0.40292	0.425	0.021	0	5	RNF186
MUC17	0	0.401831	0.323	0.004	0	5	MUC17
HHLA2	0	0.40089	0.446	0.013	0	5	HHLA2
CDX1	0	0.400344	0.491	0.016	0	5	CDX1
CIDEB	0	0.388045	0.444	0.018	0	5	CIDEB
EMP1	0	0.38398	0.479	0.027	0	5	EMP1
CPS1	0	0.383811	0.35	0.013	0	5	CPS1
GPD1	0	0.381439	0.503	0.02	0	5	GPD1
APOBEC1	0	0.377047	0.337	0.004	0	5	APOBEC1
CAPN8	0	0.372687	0.519	0.045	0	5	CAPN8
CYP1A1	0	0.371719	0.333	0.011	0	5	CYP1A1
SMLR1	0	0.355715	0.481	0.009	0	5	SMLR1
PCK1	0	0.354378	0.294	0.01	0	5	PCK1
C11orf86	0	0.351241	0.301	0.005	0	5	C11orf86
BTNL3	0	0.348721	0.415	0.005	0	5	BTNL3
OTC	0	0.346169	0.489	0.02	0	5	OTC
VSNL1	0	0.341212	0.403	0.009	0	5	VSNL1
PLA2G12B	0	0.341057	0.485	0.006	0	5	PLA2G12B
RFLNA	0	0.333008	0.511	0.04	0	5	RFLNA
STRIT1	0	0.327972	0.37	0.009	0	5	STRIT1
GPR35	0	0.325446	0.524	0.027	0	5	GPR35
MOGAT3	0	0.323081	0.407	0.007	0	5	MOGAT3
GUCY2C	0	0.301311	0.401	0.008	0	5	GUCY2C
TMEM253	0	0.292844	0.409	0.016	0	5	TMEM253
MYO7B	0	0.289216	0.452	0.031	0	5	MYO7B
OTOP3	0	0.286997	0.376	0.006	0	5	OTOP3
XPNPEP2	0	0.283976	0.286	0.002	0	5	XPNPEP2
CHP2	0	0.266974	0.405	0.007	0	5	CHP2
MEP1B	0	0.26472	0.268	0.002	0	5	MEP1B
SLC51B	0	0.262712	0.309	0.003	0	5	SLC51B
DDC	0	0.250406	0.397	0.018	0	5	DDC
APOH	7.49505e-308	0.704405	0.746	0.125	2.74326e-303	5	APOH
KHK	1.82731e-307	0.530591	0.499	0.048	6.68812e-303	5	KHK
AGMAT	2.42391e-302	0.364856	0.579	0.068	8.87174e-298	5	AGMAT
LGALS41	4.25728e-302	1.84637	0.994	0.448	1.55821e-297	5	LGALS4
APOC3	3.53322e-301	2.07091	0.444	0.037	1.29319e-296	5	APOC3
CLIC5	9.26671e-301	0.412841	0.595	0.073	3.39171e-296	5	CLIC5
TSPAN81	1.06913e-300	2.42043	1	0.608	3.91311e-296	5	TSPAN8
C19orf331	1.94562e-299	1.62225	0.994	0.519	7.12116e-295	5	C19orf33
RHOF	4.66515e-292	0.541734	0.677	0.108	1.70749e-287	5	RHOF
AKR1B10	1.63658e-286	1.05274	0.875	0.237	5.99003e-282	5	AKR1B10
SDCBP2	3.46524e-284	0.916048	0.928	0.295	1.26831e-279	5	SDCBP2
CCL14	3.82364e-282	0.292855	0.462	0.042	1.39949e-277	5	CCL14
UGT3A1	3.65376e-280	0.292717	0.37	0.024	1.33731e-275	5	UGT3A1
CYP2C9	1.45772e-279	0.561098	0.579	0.076	5.3354e-275	5	CYP2C9
SLC44A4	2.77566e-279	0.92673	0.951	0.321	1.01592e-274	5	SLC44A4
APOB	1.21077e-272	2.37929	0.902	0.288	4.43152e-268	5	APOB
CD68	2.79299e-272	0.537519	0.746	0.146	1.02226e-267	5	CD68
HBEGF	9.92741e-272	0.502143	0.483	0.051	3.63353e-267	5	HBEGF
GPRC5A	1.10676e-264	0.878725	0.769	0.17	4.05085e-260	5	GPRC5A
DNASE1	2.05242e-260	0.968596	0.828	0.219	7.51205e-256	5	DNASE1
AGR31	7.40305e-259	0.72406	0.759	0.164	2.70959e-254	5	AGR3
ACE2	2.10353e-254	1.72089	0.967	0.486	7.69914e-250	5	ACE2
PIP5K1B	4.66478e-252	0.254777	0.436	0.042	1.70736e-247	5	PIP5K1B
NDRG11	4.68428e-252	0.780819	0.894	0.269	1.71449e-247	5	NDRG1
PPARG	6.45265e-249	0.681104	0.84	0.226	2.36174e-244	5	PPARG
CRYBG1	2.05823e-247	0.270728	0.44	0.045	7.53331e-243	5	CRYBG1
S100A101	6.3856e-246	1.32855	1	0.982	2.3372e-241	5	S100A10
GCNT1	3.50082e-243	0.388576	0.569	0.084	1.28133e-238	5	GCNT1
LGALS3	2.66836e-240	1.25381	0.996	0.847	9.76645e-236	5	LGALS3
PRELID1	2.74041e-240	0.993545	0.996	0.912	1.00302e-235	5	PRELID1
CEACAM6	3.93313e-239	0.712743	0.372	0.033	1.43957e-234	5	CEACAM6
MUC13	2.82569e-238	1.59897	0.99	0.588	1.03423e-233	5	MUC13
PTGR11	2.49706e-237	1.28645	0.978	0.619	9.13949e-233	5	PTGR1
APOA4	1.64829e-236	2.99131	0.564	0.092	6.03292e-232	5	APOA4
SLC46A1	6.10698e-236	0.553309	0.573	0.091	2.23522e-231	5	SLC46A1
PAG1	4.2421e-233	0.501673	0.679	0.135	1.55265e-228	5	PAG1
SLC3A1	1.17273e-229	0.378282	0.505	0.067	4.2923e-225	5	SLC3A1
HNF4G	2.0274e-229	0.742437	0.8	0.221	7.42049e-225	5	HNF4G
PBLD	5.39361e-228	0.556814	0.759	0.184	1.97412e-223	5	PBLD
SLC22A18	2.09295e-227	0.852366	0.935	0.395	7.66042e-223	5	SLC22A18
MIR194-2HG	1.03771e-226	0.532454	0.644	0.125	3.79811e-222	5	MIR194-2HG
DGAT2	7.98163e-224	0.285323	0.45	0.054	2.92136e-219	5	DGAT2
FXYD31	3.52562e-218	1.13924	0.945	0.479	1.29041e-213	5	FXYD3
ACY1	1.19893e-216	0.770411	0.843	0.276	4.3882e-212	5	ACY1
SMIM31	8.05296e-211	0.483025	0.671	0.144	2.94746e-206	5	SMIM31
FBXO2	1.90296e-210	0.91232	0.883	0.363	6.96501e-206	5	FBXO2
SELENOP	5.14647e-210	2.33815	0.975	0.73	1.88366e-205	5	SELENOP
EPCAM	1.51612e-208	1.05453	1	0.989	5.54915e-204	5	EPCAM
GDA	1.19315e-207	0.800625	0.865	0.304	4.36705e-203	5	GDA
SCIN	1.27304e-207	0.280671	0.395	0.043	4.65944e-203	5	SCIN
AGPAT2	3.85629e-207	1.08952	0.965	0.641	1.41144e-202	5	AGPAT2
CST3	5.51018e-204	0.796993	1	0.995	2.01678e-199	5	CST3
ALDH1A1	9.56553e-204	1.17444	0.986	0.81	3.50108e-199	5	ALDH1A1
TMEM92	1.13192e-202	0.49598	0.685	0.158	4.14295e-198	5	TMEM92
SLPI	1.91822e-201	1.09673	0.824	0.281	7.02086e-197	5	SLPI
F10	2.31377e-199	0.473475	0.601	0.12	8.46862e-195	5	F10
CDC42EP5	1.77933e-198	0.682423	0.802	0.253	6.51252e-194	5	CDC42EP5
FCGRT	3.41252e-198	0.839768	0.992	0.849	1.24902e-193	5	FCGRT
PLCE1	1.21147e-196	0.370705	0.569	0.102	4.4341e-192	5	PLCE1
LGALS21	4.72886e-196	0.952793	0.959	0.48	1.73081e-191	5	LGALS2
FBP11	5.85223e-196	0.978937	0.888	0.373	2.14197e-191	5	FBP1
AFP	1.0563e-194	2.02169	0.973	0.65	3.86615e-190	5	AFP
DGAT1	8.25744e-193	0.976695	0.881	0.405	3.02231e-188	5	DGAT1
APOC2	2.03849e-192	0.371808	0.272	0.02	7.46109e-188	5	APOC2
MGST3	6.66681e-192	0.890652	0.992	0.946	2.44012e-187	5	MGST3
LEAP2	3.80698e-191	0.655776	0.761	0.22	1.39339e-186	5	LEAP2
SLC5A12	1.11625e-190	0.331819	0.344	0.036	4.08559e-186	5	SLC5A12
REEP6	5.79619e-190	0.726476	0.885	0.362	2.12146e-185	5	REEP6
LDHA	1.41633e-188	1.02571	0.949	0.572	5.18393e-184	5	LDHA
PRR15L	1.66053e-186	0.429243	0.712	0.176	6.07772e-182	5	PRR15L
TFF31	1.78346e-186	2.0058	0.926	0.494	6.52766e-182	5	TFF3
PCK2	1.29381e-185	0.547698	0.663	0.163	4.73547e-181	5	PCK2
GIPC2	6.38441e-184	0.443165	0.718	0.186	2.33676e-179	5	GIPC2
LRATD1	6.04944e-182	0.313597	0.519	0.091	2.21415e-177	5	LRATD1
PRR15	2.36203e-181	0.352931	0.526	0.096	8.64527e-177	5	PRR15
FUT2	3.4543e-180	0.366933	0.618	0.134	1.26431e-175	5	FUT2
AKR1C1	3.81467e-179	0.668657	0.72	0.195	1.39621e-174	5	AKR1C1
FTL	4.37131e-179	0.778372	1	1	1.59994e-174	5	FTL
CALM1	1.93845e-175	0.76402	1	0.993	7.09491e-171	5	CALM1
GCHFR	3.71792e-175	0.818253	0.978	0.712	1.3608e-170	5	GCHFR
PKIB	2.96301e-174	1.17619	0.834	0.346	1.08449e-169	5	PKIB
TMEM54	3.46942e-174	0.875563	0.957	0.591	1.26984e-169	5	TMEM54
SLC46A3	2.20275e-173	0.384017	0.534	0.103	8.06227e-169	5	SLC46A3
UGT2A31	1.32275e-171	0.857755	0.971	0.646	4.84139e-167	5	UGT2A3
PLIN2	3.61456e-171	1.07019	0.945	0.575	1.32297e-166	5	PLIN2
ZNF703	1.78045e-170	0.320336	0.532	0.102	6.51664e-166	5	ZNF703
HMGCS2	9.42229e-170	0.315481	0.384	0.052	3.44865e-165	5	HMGCS2
VSIR	1.46169e-168	0.294484	0.526	0.1	5.34994e-164	5	VSIR
SLC5A9	6.53266e-168	0.256593	0.45	0.072	2.39102e-163	5	SLC5A9
NR2F6	5.77102e-167	0.691563	0.943	0.555	2.11225e-162	5	NR2F6
TMEM238	8.90142e-167	0.676475	0.937	0.506	3.25801e-162	5	TMEM238
MISP	1.00683e-165	0.552908	0.791	0.262	3.68509e-161	5	MISP
GSDMB	2.81887e-164	0.250963	0.417	0.063	1.03173e-159	5	GSDMB
ETHE1	3.73541e-164	0.752663	0.908	0.518	1.3672e-159	5	ETHE1
VILL	3.87816e-164	0.388728	0.722	0.198	1.41944e-159	5	VILL
PIGR1	5.79285e-162	1.70809	0.945	0.686	2.12024e-157	5	PIGR
CTSE1	1.29944e-161	1.08933	0.916	0.48	4.7561e-157	5	CTSE
ANKS4B	4.62154e-161	0.264224	0.507	0.095	1.69153e-156	5	ANKS4B
NBL1	4.37956e-160	0.468547	0.722	0.213	1.60296e-155	5	NBL1
CRYL1	1.35518e-159	0.522447	0.789	0.289	4.9601e-155	5	CRYL1
OAS1	5.94461e-159	0.455185	0.64	0.166	2.17579e-154	5	OAS1
SLC9A3R1	1.07501e-158	0.684685	0.982	0.831	3.93466e-154	5	SLC9A3R1
GOLM1	1.93879e-158	0.883061	0.975	0.806	7.09616e-154	5	GOLM1
CLTB1	2.04506e-158	0.857268	0.98	0.785	7.48511e-154	5	CLTB
EPHX2	5.1158e-158	0.27902	0.546	0.113	1.87244e-153	5	EPHX2
HSD17B11	1.53472e-156	0.784057	0.92	0.531	5.61725e-152	5	HSD17B11
HEBP1	4.95604e-156	0.697317	0.937	0.645	1.81396e-151	5	HEBP1
PPP1R16A	3.56437e-155	0.680257	0.814	0.346	1.3046e-150	5	PPP1R16A
THRB	3.6614e-152	0.325454	0.577	0.132	1.34011e-147	5	THRB
AKR1C2	5.17783e-152	0.334268	0.362	0.051	1.89514e-147	5	AKR1C2
OAT	9.82933e-152	0.844666	0.849	0.4	3.59763e-147	5	OAT
TFF21	8.03535e-150	1.66335	0.814	0.332	2.94102e-145	5	TFF2
CDKN2B-AS1	4.7498e-149	0.657599	0.354	0.052	1.73848e-144	5	CDKN2B-AS1
ETS2	1.17177e-148	0.727801	0.869	0.407	4.28878e-144	5	ETS2
AKR1C3	1.29305e-148	0.872732	0.89	0.476	4.73268e-144	5	AKR1C3
CHPT1	4.47216e-148	0.598816	0.857	0.389	1.63685e-143	5	CHPT1
PDLIM2	1.23711e-147	0.396583	0.579	0.143	4.52796e-143	5	PDLIM2
TSPAN3	1.41189e-147	0.634452	0.988	0.888	5.16767e-143	5	TSPAN3
F5	1.56614e-147	0.721993	0.663	0.207	5.73223e-143	5	F5
TPT1	1.59105e-146	0.378453	1	1	5.82341e-142	5	TPT1
CEBPA1	3.22003e-146	0.371594	0.575	0.134	1.17856e-141	5	CEBPA
EFNA2	3.63731e-142	0.342612	0.628	0.169	1.33129e-137	5	EFNA2
MGLL1	1.14981e-141	0.673118	0.918	0.509	4.20843e-137	5	MGLL
SLC25A37	1.4304e-141	0.60449	0.796	0.324	5.23542e-137	5	SLC25A37
CAMK2N1	8.23045e-141	0.662778	0.971	0.849	3.01243e-136	5	CAMK2N1
AIG1	1.44763e-140	0.635163	0.922	0.583	5.29849e-136	5	AIG1
C1orf115	2.2521e-138	0.415984	0.634	0.186	8.24292e-134	5	C1orf115
TMEM220	2.59509e-137	0.491519	0.656	0.209	9.49831e-133	5	TMEM220
GATM1	8.53404e-136	0.777454	0.957	0.718	3.12355e-131	5	GATM
MXD1	6.64571e-135	0.544885	0.638	0.194	2.4324e-130	5	MXD1
HADHA	5.40443e-134	0.610131	0.99	0.882	1.97808e-129	5	HADHA
GALK1	2.68167e-132	0.414248	0.746	0.267	9.81517e-128	5	GALK1
PDZK1	2.43013e-131	0.485337	0.785	0.302	8.89451e-127	5	PDZK1
IQGAP2	3.77691e-130	0.697992	0.961	0.679	1.38239e-125	5	IQGAP2
HLA-DRB1	6.29536e-130	0.6896	0.787	0.338	2.30417e-125	5	HLA-DRB1
CDKN1A1	6.98466e-130	0.659923	0.963	0.543	2.55646e-125	5	CDKN1A
TMEM120B	8.71701e-129	0.273187	0.513	0.119	3.19051e-124	5	TMEM120B
MAOA	6.34628e-128	0.364265	0.505	0.12	2.3228e-123	5	MAOA
ATP2B1	1.35003e-126	0.694428	0.957	0.72	4.94125e-122	5	ATP2B1
CIB2	6.16941e-126	0.412228	0.646	0.209	2.25807e-121	5	CIB2
LIMA11	2.19555e-124	0.603846	0.967	0.804	8.03595e-120	5	LIMA1
EEF1B21	5.30762e-123	0.533426	0.998	0.995	1.94264e-118	5	EEF1B2
GOLIM4	8.80157e-123	0.559726	0.875	0.443	3.22146e-118	5	GOLIM4
TDP2	1.98902e-122	0.564325	0.728	0.292	7.28e-118	5	TDP2
S100A14	1.1043e-121	0.594857	0.955	0.721	4.04183e-117	5	S100A14
PRR13	2.60776e-121	0.56338	0.975	0.8	9.54465e-117	5	PRR13
IFNGR1	2.82146e-121	0.564704	0.875	0.455	1.03268e-116	5	IFNGR1
CBR1	1.12446e-120	0.704911	0.732	0.314	4.11565e-116	5	CBR1
CDKN2B1	1.47422e-120	0.512633	0.767	0.298	5.3958e-116	5	CDKN2B
CA21	2.82476e-120	0.757421	0.896	0.541	1.03389e-115	5	CA2
GCNT3	6.15523e-120	0.50532	0.751	0.279	2.25288e-115	5	GCNT3
JUND1	4.51658e-119	0.615306	0.994	0.856	1.65311e-114	5	JUND
CES2	5.06082e-119	0.788855	0.779	0.394	1.85231e-114	5	CES2
POLD4	5.48504e-119	0.572183	0.939	0.646	2.00758e-114	5	POLD4
VSIG2	1.32806e-118	0.581594	0.746	0.306	4.86082e-114	5	VSIG2
ACAA2	2.0214e-118	0.59287	0.957	0.799	7.39854e-114	5	ACAA2
ARL4A	3.41261e-118	0.615798	0.855	0.458	1.24905e-113	5	ARL4A
IYD	5.94005e-118	0.278681	0.571	0.154	2.17412e-113	5	IYD
DHRS7	1.40002e-117	0.676998	0.98	0.857	5.12422e-113	5	DHRS7
PLLP	8.06652e-115	0.455224	0.845	0.411	2.95243e-110	5	PLLP
CREB3L1	9.25803e-115	0.31495	0.597	0.175	3.38853e-110	5	CREB3L1
C15orf48	7.88032e-112	0.639716	0.644	0.23	2.88428e-107	5	C15orf48
TLCD2	2.93671e-111	0.356608	0.593	0.178	1.07486e-106	5	TLCD2
GADD45A	5.47193e-111	0.506859	0.81	0.367	2.00278e-106	5	GADD45A
PLAAT4	1.16642e-110	0.264061	0.36	0.069	4.2692e-106	5	PLAAT4
PCSK5	2.35202e-110	0.48454	0.826	0.39	8.60864e-106	5	PCSK5
TPRN	2.48094e-110	0.280938	0.562	0.161	9.08049e-106	5	TPRN
ABCB1	4.57607e-110	0.407545	0.601	0.187	1.67489e-105	5	ABCB1
MAP2K2	4.90694e-109	0.520541	0.953	0.724	1.79599e-104	5	MAP2K2
TPD52	7.94215e-109	0.496035	0.855	0.453	2.90691e-104	5	TPD52
FAM3D1	1.05738e-108	0.422163	0.746	0.278	3.87013e-104	5	FAM3D
LTBP4	1.16037e-108	0.263521	0.513	0.135	4.24706e-104	5	LTBP4
VTN1	1.46315e-108	0.906493	0.982	0.904	5.35526e-104	5	VTN
RIOK3	4.28769e-108	0.567593	0.941	0.655	1.56934e-103	5	RIOK3
EDF1	6.19412e-108	0.459768	0.994	0.975	2.26711e-103	5	EDF1
CBLC	1.45282e-107	0.252978	0.566	0.161	5.31748e-103	5	CBLC
LMO41	4.38586e-107	0.596589	0.982	0.904	1.60527e-102	5	LMO4
TENT5A	1.82558e-106	0.5906	0.875	0.489	6.68181e-102	5	TENT5A
SLC28A2	9.31246e-106	0.270861	0.397	0.086	3.40845e-101	5	SLC28A2
GOLT1A	1.03205e-104	0.251852	0.524	0.143	3.77741e-100	5	GOLT1A
FAM13A	1.99319e-104	0.431529	0.697	0.267	7.29529e-100	5	FAM13A
B3GNT5	1.26271e-102	0.379786	0.716	0.277	4.62165e-98	5	B3GNT5
CYP3A5	1.4943e-102	0.72691	0.877	0.508	5.46928e-98	5	CYP3A5
ATF31	1.90439e-102	0.590394	0.834	0.355	6.97027e-98	5	ATF3
EPS8L2	2.01951e-102	0.495825	0.904	0.567	7.39163e-98	5	EPS8L2
MGAT4B	1.88829e-101	0.511377	0.941	0.709	6.91135e-97	5	MGAT4B
BLVRB	2.81964e-101	0.484844	0.98	0.791	1.03202e-96	5	BLVRB
CA4	3.31985e-100	0.599863	0.417	0.103	1.2151e-95	5	CA4
SULT1E11	4.4089e-100	0.427575	0.865	0.401	1.6137e-95	5	SULT1E1
PEPD	3.15462e-99	0.512942	0.857	0.485	1.15462e-94	5	PEPD
MAPK3	1.61417e-98	0.38422	0.746	0.321	5.90803e-94	5	MAPK3
SUCLG1	9.32833e-98	0.474907	0.959	0.814	3.41426e-93	5	SUCLG1
ENTPD5	2.09874e-97	0.378891	0.755	0.326	7.68159e-93	5	ENTPD5
TUBB4B	2.40516e-97	0.527292	0.99	0.87	8.80314e-93	5	TUBB4B
VDAC1	3.98529e-97	0.476774	0.988	0.917	1.45865e-92	5	VDAC1
RRAS	8.28491e-97	0.421918	0.765	0.347	3.03236e-92	5	RRAS
HNF4A	8.20965e-96	0.315175	0.677	0.248	3.00481e-91	5	HNF4A
FLVCR1	8.23882e-96	0.375686	0.575	0.191	3.01549e-91	5	FLVCR1
GALM	2.23971e-95	0.316049	0.663	0.248	8.19755e-91	5	GALM
FHL2	3.15575e-95	0.273797	0.436	0.112	1.15504e-90	5	FHL2
BRI3	2.2274e-94	0.459697	0.984	0.921	8.15249e-90	5	BRI3
HSD17B21	2.60542e-94	0.525095	0.959	0.705	9.53608e-90	5	HSD17B2
ZFP362	2.66332e-94	0.447852	0.832	0.377	9.74801e-90	5	ZFP36
SYTL2	2.69976e-94	0.254425	0.442	0.112	9.8814e-90	5	SYTL2
ITGB4	1.40208e-93	0.369677	0.671	0.263	5.13175e-89	5	ITGB4
CFL11	7.98058e-93	0.382702	0.998	0.997	2.92097e-88	5	CFL1
ARID3A	1.47989e-92	0.541927	0.896	0.573	5.41656e-88	5	ARID3A
AHNAK	7.27089e-92	0.506425	0.951	0.699	2.66122e-87	5	AHNAK
FOS2	6.63789e-91	0.569216	0.984	0.463	2.42954e-86	5	FOS
ALB2	1.13123e-90	0.962681	0.91	0.634	4.14042e-86	5	ALB
BLOC1S1	3.79801e-90	0.416555	0.996	0.941	1.39011e-85	5	BLOC1S1
PGRMC2	1.76178e-89	0.446107	0.894	0.573	6.44829e-85	5	PGRMC2
PDXK	2.84906e-89	0.4196	0.91	0.589	1.04278e-84	5	PDXK
DIPK2A	1.01733e-88	0.425945	0.777	0.386	3.72353e-84	5	DIPK2A
ARL14	1.92437e-88	0.370893	0.609	0.218	7.04337e-84	5	ARL14
UGT2B151	2.92146e-88	0.559865	0.978	0.727	1.06928e-83	5	UGT2B15
PRDX1	3.9923e-87	0.438275	0.994	0.964	1.46122e-82	5	PRDX1
SORL1	2.43489e-85	0.29093	0.63	0.234	8.91195e-81	5	SORL1
RPL361	2.44828e-85	0.350507	1	1	8.96096e-81	5	RPL36
PNP	4.47273e-85	0.387693	0.746	0.351	1.63707e-80	5	PNP
FAM3C	1.08914e-84	0.667112	0.904	0.687	3.98636e-80	5	FAM3C
TOB11	1.21423e-84	0.437845	0.93	0.601	4.44419e-80	5	TOB1
RPS191	1.37952e-84	0.412339	1	1	5.04919e-80	5	RPS19
ANXA13	3.40821e-84	0.514513	0.986	0.944	1.24744e-79	5	ANXA13
LMO7	1.29734e-83	0.527832	0.904	0.651	4.74839e-79	5	LMO7
KLF51	3.14067e-83	0.481614	0.965	0.752	1.14952e-78	5	KLF5
MOB3B	3.15738e-82	0.268484	0.579	0.203	1.15563e-77	5	MOB3B
B2M	5.30321e-82	0.835781	1	0.996	1.94103e-77	5	B2M
MGST2	5.22739e-81	0.413551	0.924	0.677	1.91328e-76	5	MGST2
AGR21	1.03516e-80	0.816719	0.877	0.542	3.7888e-76	5	AGR2
MAN1A1	1.33508e-80	0.342162	0.71	0.307	4.88654e-76	5	MAN1A1
CIB1	1.66199e-80	0.43342	0.967	0.864	6.08305e-76	5	CIB1
DMBT1	1.78171e-80	0.891336	0.272	0.054	6.52123e-76	5	DMBT1
SERPINB6	2.80547e-80	0.489909	0.926	0.686	1.02683e-75	5	SERPINB6
LRP1	7.79726e-80	0.329646	0.767	0.361	2.85388e-75	5	LRP1
LAMA3	2.3489e-79	0.378325	0.65	0.262	8.59722e-75	5	LAMA3
KLF6	2.84396e-79	0.594668	0.953	0.723	1.04092e-74	5	KLF6
TRIB1	5.21196e-79	0.363108	0.742	0.341	1.90763e-74	5	TRIB1
KRT191	7.65108e-79	0.616462	1	0.996	2.80037e-74	5	KRT19
BNIP5	8.21918e-79	0.275031	0.358	0.09	3.0083e-74	5	BNIP5
FUOM	1.80215e-78	0.330906	0.53	0.189	6.59603e-74	5	FUOM
RPS151	2.46567e-78	0.344182	0.998	1	9.0246e-74	5	RPS15
KLF31	1.84496e-77	0.48452	0.937	0.711	6.75275e-73	5	KLF3
SLC20A1	4.84471e-77	0.259054	0.536	0.187	1.77321e-72	5	SLC20A1
PLAGL2	7.01567e-77	0.280308	0.616	0.244	2.5678e-72	5	PLAGL2
EZR	1.61853e-76	0.448765	0.978	0.896	5.92397e-72	5	EZR
PXMP2	5.43172e-76	0.297633	0.697	0.304	1.98806e-71	5	PXMP2
CYSTM11	5.48498e-76	0.455397	0.978	0.929	2.00756e-71	5	CYSTM1
COX6C	7.91834e-76	0.353765	0.998	0.971	2.89819e-71	5	COX6C
RGN	2.82357e-75	0.365055	0.384	0.11	1.03346e-70	5	RGN
HDHD3	3.50265e-75	0.38089	0.865	0.581	1.282e-70	5	HDHD3
LPCAT3	2.30891e-74	0.274861	0.611	0.242	8.45085e-70	5	LPCAT3
DPYD	5.18665e-74	0.25094	0.566	0.203	1.89837e-69	5	DPYD
ADH1C1	6.41989e-74	0.655389	0.908	0.73	2.34974e-69	5	ADH1C
EPS8L3	8.63021e-74	0.306283	0.675	0.293	3.15874e-69	5	EPS8L3
THRA	1.01481e-73	0.271957	0.658	0.268	3.71429e-69	5	THRA
SELENOS	2.80831e-73	0.423575	0.957	0.809	1.02787e-68	5	SELENOS
LRRC1	7.86749e-73	0.343885	0.701	0.325	2.87958e-68	5	LRRC1
DUSP11	1.62678e-72	0.431272	0.873	0.48	5.95419e-68	5	DUSP1
EFHD2	2.88709e-72	0.367394	0.902	0.607	1.0567e-67	5	EFHD2
CLDN7	5.97749e-72	0.488516	0.986	0.908	2.18782e-67	5	CLDN7
STOM	6.19994e-72	0.483835	0.885	0.605	2.26924e-67	5	STOM
RPL301	1.11491e-71	0.387013	1	1	4.08068e-67	5	RPL30
SNX3	1.8048e-71	0.434161	0.939	0.808	6.60575e-67	5	SNX3
SERPINB1	2.14679e-71	0.396817	0.951	0.784	7.85747e-67	5	SERPINB1
B3GNT3	2.84727e-71	0.292666	0.71	0.323	1.04213e-66	5	B3GNT3
TOMM71	3.99593e-71	0.348857	0.99	0.96	1.46255e-66	5	TOMM7
TRAM1	4.20913e-71	0.61775	0.959	0.864	1.54058e-66	5	TRAM1
SLC3A2	5.02715e-71	0.592844	0.787	0.471	1.83999e-66	5	SLC3A2
PDGFA	9.88487e-71	0.453309	0.812	0.446	3.61796e-66	5	PDGFA
TTR	1.36404e-70	1.4347	0.933	0.831	4.99253e-66	5	TTR
LRRC75A	5.23321e-70	0.260651	0.605	0.232	1.91541e-65	5	LRRC75A
EBP	1.27381e-69	0.441241	0.881	0.591	4.66226e-65	5	EBP
XRCC4	9.45648e-69	0.335732	0.501	0.183	3.46117e-64	5	XRCC4
RPL391	1.38886e-68	0.404174	1	1	5.08337e-64	5	RPL39
DBI	1.40218e-68	0.366111	0.982	0.978	5.1321e-64	5	DBI
CISD3	3.75818e-68	0.359962	0.865	0.561	1.37553e-63	5	CISD3
SMIM22	1.91279e-67	0.408764	0.949	0.765	7.001e-63	5	SMIM22
KRT151	4.15309e-67	0.283962	0.689	0.304	1.52007e-62	5	KRT15
SPINT2	7.29461e-67	0.414812	0.986	0.957	2.6699e-62	5	SPINT2
EPN1	1.90051e-66	0.359278	0.914	0.642	6.95605e-62	5	EPN1
SLC40A1	4.38428e-66	0.429318	0.941	0.809	1.60469e-61	5	SLC40A1
INAVA	5.19111e-66	0.393924	0.894	0.61	1.9e-61	5	INAVA
HLA-C	9.26935e-66	0.612518	0.994	0.975	3.39267e-61	5	HLA-C
DOK4	1.26078e-64	0.278689	0.658	0.295	4.61458e-60	5	DOK4
IFRD1	1.29585e-64	0.250752	0.538	0.204	4.74295e-60	5	IFRD1
RPS272	7.39481e-64	0.319047	1	1	2.70657e-59	5	RPS27
ZZEF1	1.64044e-63	0.26835	0.607	0.251	6.00419e-59	5	ZZEF1
ISG15	1.90428e-63	0.591321	0.894	0.673	6.96984e-59	5	ISG15
ACOX1	2.55394e-63	0.35584	0.845	0.502	9.34766e-59	5	ACOX1
GUK1	3.19325e-63	0.37632	0.986	0.911	1.16876e-58	5	GUK1
ABCC3	3.50165e-63	0.391943	0.91	0.693	1.28164e-58	5	ABCC3
TJP3	4.6662e-63	0.274675	0.697	0.327	1.70788e-58	5	TJP3
SCP2	4.76491e-63	0.342478	0.969	0.833	1.744e-58	5	SCP2
ABHD12	6.60761e-63	0.287813	0.706	0.334	2.41845e-58	5	ABHD12
GK	9.81625e-63	0.370014	0.628	0.289	3.59285e-58	5	GK
ITM2B	1.38703e-62	0.584966	0.99	0.994	5.07666e-58	5	ITM2B
LACTB2	1.54167e-62	0.295553	0.681	0.321	5.64268e-58	5	LACTB2
TFF11	2.91575e-62	1.08507	0.671	0.33	1.06719e-57	5	TFF1
CEBPG	4.89243e-62	0.29097	0.665	0.323	1.79068e-57	5	CEBPG
CDS1	7.26108e-62	0.317364	0.787	0.445	2.65763e-57	5	CDS1
RPL181	9.3998e-62	0.32307	1	1	3.44042e-57	5	RPL18
TMEM41A	1.89563e-61	0.288994	0.613	0.273	6.93819e-57	5	TMEM41A
CAST	8.22416e-61	0.338554	0.986	0.921	3.01012e-56	5	CAST
ATP5F1D	4.53306e-60	0.292836	0.998	0.979	1.65914e-55	5	ATP5F1D
NQO11	4.58311e-60	0.362131	0.961	0.816	1.67746e-55	5	NQO1
RPL212	9.37808e-60	0.303785	0.998	1	3.43247e-55	5	RPL21
ETFB	2.45771e-59	0.338997	0.978	0.92	8.99548e-55	5	ETFB
RPL27A1	2.85962e-59	0.323862	1	1	1.04665e-54	5	RPL27A
SELENOW	4.36025e-59	0.379772	0.969	0.882	1.59589e-54	5	SELENOW
MAF	8.10158e-59	0.505041	0.808	0.511	2.96526e-54	5	MAF
LINC01559	1.5222e-58	0.253453	0.378	0.123	5.5714e-54	5	LINC01559
ABCA5	1.96641e-58	0.266044	0.585	0.254	7.19724e-54	5	ABCA5
DYRK2	1.10583e-57	0.293535	0.748	0.396	4.04744e-53	5	DYRK2
ORAI1	1.96523e-57	0.285347	0.742	0.404	7.19293e-53	5	ORAI1
RPL291	1.96968e-57	0.302495	1	0.998	7.20923e-53	5	RPL29
ANG	2.49964e-57	0.269183	0.642	0.297	9.14893e-53	5	ANG
VIL1	5.72761e-57	0.348632	0.951	0.752	2.09636e-52	5	VIL1
AKAP1	2.99074e-56	0.320493	0.769	0.473	1.09464e-51	5	AKAP1
LIPA	3.61425e-56	0.418961	0.575	0.273	1.32285e-51	5	LIPA
GNG12	4.99892e-56	0.346414	0.875	0.606	1.82965e-51	5	GNG12
EGFL7	1.18517e-55	0.293539	0.616	0.294	4.33784e-51	5	EGFL7
PHLDA21	4.36513e-55	0.419917	0.888	0.624	1.59768e-50	5	PHLDA2
CDC42BPA	4.64131e-55	0.296558	0.777	0.417	1.69877e-50	5	CDC42BPA
1	5.66884e-55	0.420876	0.515	0.216	2.07485e-50	5	1
GLS	6.08265e-55	0.472441	0.871	0.623	2.22631e-50	5	GLS
FOSB2	8.10222e-55	0.253603	0.849	0.379	2.9655e-50	5	FOSB
GLA	5.23577e-54	0.308091	0.532	0.228	1.91635e-49	5	GLA
PRSS8	8.56475e-54	0.346964	0.867	0.603	3.13478e-49	5	PRSS8
H2AFJ	8.96064e-54	0.308296	0.984	0.916	3.27968e-49	5	H2AFJ
HIST1H1C	1.1072e-53	0.414443	0.781	0.46	4.05248e-49	5	HIST1H1C
NR1H4	1.42366e-53	0.354638	0.798	0.471	5.21073e-49	5	NR1H4
RPS29	2.64919e-53	0.255135	1	0.998	9.69629e-49	5	RPS29
CISD1	7.06408e-53	0.340056	0.894	0.706	2.58552e-48	5	CISD1
RAB27B	2.45219e-52	0.407388	0.722	0.425	8.97527e-48	5	RAB27B
ERBB3	4.48248e-52	0.324967	0.953	0.77	1.64063e-47	5	ERBB3
ITM2C	5.60393e-52	0.325708	0.826	0.53	2.0511e-47	5	ITM2C
MPRIP	1.2362e-51	0.261991	0.753	0.407	4.52462e-47	5	MPRIP
SLC1A1	1.47248e-51	0.303875	0.691	0.362	5.38943e-47	5	SLC1A1
CORO2A	1.86853e-51	0.271945	0.757	0.424	6.839e-47	5	CORO2A
ETNK11	2.38571e-51	0.340782	0.924	0.714	8.73192e-47	5	ETNK1
JUNB2	2.81239e-51	0.295228	0.93	0.576	1.02936e-46	5	JUNB
RPL23A1	4.30972e-51	0.282414	0.996	0.999	1.5774e-46	5	RPL23A
MVP	4.45423e-51	0.330612	0.867	0.61	1.63029e-46	5	MVP
C11orf24	4.86654e-51	0.251369	0.55	0.252	1.7812e-46	5	C11orf24
ERBB2	5.50255e-51	0.290772	0.773	0.45	2.01399e-46	5	ERBB2
SLC37A4	5.69087e-51	0.265156	0.62	0.298	2.08291e-46	5	SLC37A4
ACAA1	6.65266e-51	0.356031	0.933	0.787	2.43494e-46	5	ACAA1
SLC15A1	7.00102e-51	0.351856	0.466	0.193	2.56244e-46	5	SLC15A1
VPS13A	1.6429e-50	0.291739	0.783	0.452	6.01316e-46	5	VPS13A
CAMK2D	2.19401e-50	0.307845	0.816	0.509	8.03028e-46	5	CAMK2D
GPX41	6.84817e-50	0.31219	0.99	0.977	2.5065e-45	5	GPX4
TST	9.58395e-50	0.305266	0.949	0.794	3.50782e-45	5	TST
RAB17	2.07095e-49	0.272788	0.661	0.346	7.57987e-45	5	RAB17
RPL281	5.98244e-49	0.274483	1	1	2.18963e-44	5	RPL28
ATP1B3	1.00103e-48	0.524938	0.779	0.554	3.66388e-44	5	ATP1B3
ID12	1.09554e-48	0.299898	0.908	0.562	4.00978e-44	5	ID1
CD55	1.26441e-48	0.372201	0.493	0.215	4.62788e-44	5	CD55
NAPRT	1.45012e-48	0.287348	0.775	0.473	5.30759e-44	5	NAPRT
ATOX1	2.27754e-48	0.381646	0.975	0.925	8.33604e-44	5	ATOX1
NDUFAB1	4.29903e-48	0.271896	0.892	0.658	1.57349e-43	5	NDUFAB1
RPS211	2.51205e-47	0.303503	0.998	1	9.19436e-43	5	RPS21
PLCL21	1.99286e-46	0.253863	0.652	0.339	7.29407e-42	5	PLCL2
NR0B2	2.84154e-45	0.341469	0.777	0.486	1.04003e-40	5	NR0B2
FTH1	4.11309e-45	0.429298	1	1	1.50543e-40	5	FTH1
MPST	5.38291e-45	0.274202	0.949	0.796	1.9702e-40	5	MPST
CLDN4	8.83071e-45	0.421606	0.973	0.841	3.23213e-40	5	CLDN4
MIR22HG	9.58124e-45	0.253359	0.589	0.291	3.50683e-40	5	MIR22HG
REEP3	1.00149e-44	0.374766	0.867	0.647	3.66555e-40	5	REEP3
SNHG7	1.12612e-44	0.29597	0.765	0.456	4.1217e-40	5	SNHG7
VAMP8	1.19487e-44	0.336534	0.98	0.945	4.37333e-40	5	VAMP8
FDX1	1.89933e-44	0.290405	0.84	0.601	6.95174e-40	5	FDX1
SAR1B	2.41731e-44	0.306508	0.804	0.549	8.8476e-40	5	SAR1B
ANKRD9	4.14652e-44	0.278821	0.695	0.401	1.51767e-39	5	ANKRD9
GNA11	5.8038e-44	0.281598	0.712	0.42	2.12425e-39	5	GNA11
TECR	1.50533e-43	0.28302	0.937	0.747	5.50967e-39	5	TECR
NOP532	2.26693e-43	0.307841	0.943	0.781	8.29721e-39	5	NOP53
MCRIP2	4.10918e-43	0.283924	0.818	0.572	1.504e-38	5	MCRIP2
SLC30A1	4.41159e-43	0.250328	0.663	0.348	1.61468e-38	5	SLC30A1
BCL10	5.74326e-43	0.267858	0.767	0.486	2.10209e-38	5	BCL10
ALDH2	7.8435e-43	0.278618	0.814	0.544	2.8708e-38	5	ALDH2
RHOC1	1.17649e-42	0.34787	0.965	0.865	4.30608e-38	5	RHOC
APOL6	1.28082e-42	0.270508	0.671	0.37	4.68792e-38	5	APOL6
STARD101	1.50829e-42	0.34351	0.959	0.897	5.52051e-38	5	STARD10
NDUFC2	1.55376e-42	0.268129	0.963	0.953	5.68692e-38	5	NDUFC2
UBC	1.69755e-42	0.271322	1	0.993	6.2132e-38	5	UBC
PLD1	2.35369e-42	0.290066	0.873	0.615	8.61475e-38	5	PLD1
NEAT11	7.3194e-42	0.464428	0.998	0.98	2.67897e-37	5	NEAT1
RESF1	8.83248e-42	0.297134	0.677	0.391	3.23278e-37	5	RESF1
SHROOM3	1.25412e-41	0.332674	0.933	0.749	4.5902e-37	5	SHROOM3
JUN2	3.51808e-41	0.273495	0.963	0.783	1.28765e-36	5	JUN
MARVELD3	4.48812e-41	0.293386	0.865	0.594	1.6427e-36	5	MARVELD3
ADI1	5.75587e-41	0.333259	0.912	0.74	2.1067e-36	5	ADI1
GLRX	1.28689e-40	0.473923	0.763	0.568	4.71014e-36	5	GLRX
PPP1R15A1	1.58423e-40	0.254919	0.785	0.455	5.79843e-36	5	PPP1R15A
KDELR2	3.34212e-40	0.269221	0.924	0.801	1.22325e-35	5	KDELR2
TMEM141	5.08901e-40	0.315986	0.912	0.789	1.86263e-35	5	TMEM141
TMEM37	5.52811e-40	0.337634	0.832	0.617	2.02334e-35	5	TMEM37
RDH10	7.63224e-40	0.257422	0.712	0.421	2.79347e-35	5	RDH10
GBP3	1.22549e-39	0.265078	0.757	0.472	4.48541e-35	5	GBP3
PHPT1	2.91226e-39	0.258704	0.986	0.961	1.06592e-34	5	PHPT1
DDRGK1	5.44674e-39	0.268689	0.92	0.752	1.99356e-34	5	DDRGK1
EPS8	8.42989e-39	0.276383	0.928	0.769	3.08542e-34	5	EPS8
S100A61	8.53576e-39	0.398516	0.992	0.973	3.12417e-34	5	S100A6
UGCG	1.73305e-38	0.302063	0.742	0.464	6.34315e-34	5	UGCG
SGK1	1.91319e-38	0.282438	0.552	0.282	7.00246e-34	5	SGK1
GFER	2.4301e-38	0.26811	0.683	0.392	8.89439e-34	5	GFER
TMED4	4.29297e-37	0.312144	0.908	0.735	1.57127e-32	5	TMED4
ASL	6.79169e-37	0.270141	0.914	0.738	2.48583e-32	5	ASL
MCUR1	7.16622e-37	0.274951	0.669	0.4	2.62291e-32	5	MCUR1
IRF11	7.89389e-37	0.27125	0.798	0.499	2.88924e-32	5	IRF1
FLNB1	2.73135e-36	0.298395	0.879	0.684	9.99702e-32	5	FLNB
ZBTB7A	9.90521e-36	0.270509	0.939	0.74	3.6254e-31	5	ZBTB7A
TXNIP1	2.7591e-35	0.299144	0.789	0.481	1.00986e-30	5	TXNIP
TMEM59	6.50541e-35	0.340368	0.975	0.958	2.38105e-30	5	TMEM59
CTSA	1.58855e-34	0.423275	0.912	0.776	5.81426e-30	5	CTSA
HADHB	3.93195e-34	0.261906	0.888	0.71	1.43913e-29	5	HADHB
PGRMC1	1.49908e-33	0.254011	0.926	0.773	5.48678e-29	5	PGRMC1
ANXA2	1.92888e-33	0.279009	0.996	0.994	7.0599e-29	5	ANXA2
TMBIM6	3.28525e-33	0.296052	0.998	0.988	1.20243e-28	5	TMBIM6
CD2AP	5.05098e-33	0.299309	0.933	0.786	1.84871e-28	5	CD2AP
GAMT1	8.86094e-33	0.279832	0.812	0.589	3.24319e-28	5	GAMT
HIGD1A	1.2052e-32	0.27982	0.814	0.6	4.41114e-28	5	HIGD1A
AMBP2	6.08628e-32	0.399827	0.988	0.972	2.22764e-27	5	AMBP
RPS31	1.01894e-31	0.264443	1	1	3.72942e-27	5	RPS3
SLC25A5	1.12191e-31	0.250799	0.973	0.939	4.10632e-27	5	SLC25A5
MIA2	1.87179e-31	0.307535	0.832	0.623	6.85092e-27	5	MIA2
NPNT	3.18093e-31	0.269266	0.587	0.337	1.16425e-26	5	NPNT
TMPRSS2	4.31097e-31	0.261985	0.761	0.516	1.57786e-26	5	TMPRSS2
PDCD4	1.03905e-30	0.25699	0.92	0.743	3.80303e-26	5	PDCD4
PEBP1	3.53031e-30	0.276228	0.971	0.973	1.29213e-25	5	PEBP1
TMC5	6.01254e-30	0.275197	0.937	0.787	2.20065e-25	5	TMC5
OLFM41	1.49831e-29	0.880984	0.689	0.469	5.48397e-25	5	OLFM4
TNFRSF1A	3.61184e-29	0.265208	0.755	0.5	1.32197e-24	5	TNFRSF1A
CYB5A	1.42185e-28	0.295042	0.963	0.944	5.2041e-24	5	CYB5A
TIMP2	2.26586e-27	0.283858	0.759	0.531	8.29327e-23	5	TIMP2
CTSS	2.86697e-27	0.26523	0.898	0.733	1.04934e-22	5	CTSS
TNFSF101	6.71245e-27	0.33232	0.935	0.829	2.45682e-22	5	TNFSF10
TMEM256	4.29633e-26	0.250245	0.867	0.748	1.5725e-21	5	TMEM256
RRBP1	4.40529e-26	0.265867	0.99	0.959	1.61238e-21	5	RRBP1
PLS1	7.42701e-24	0.347643	0.875	0.728	2.71836e-19	5	PLS1
HLA-A	1.45849e-23	0.506577	0.978	0.946	5.33823e-19	5	HLA-A
MDM2	1.21631e-22	0.266981	0.712	0.498	4.45181e-18	5	MDM2
TMEM176B	1.32837e-22	0.290951	0.89	0.781	4.86197e-18	5	TMEM176B
CLDN3	1.75832e-22	0.343084	0.832	0.706	6.43564e-18	5	CLDN3
LAMB31	1.13363e-21	0.257892	0.843	0.639	4.14921e-17	5	LAMB3
TMEM176A	1.36474e-18	0.267177	0.836	0.689	4.99509e-14	5	TMEM176A
GSN1	1.21532e-16	0.327646	0.9	0.788	4.44819e-12	5	GSN
STAT3	3.71129e-15	0.254781	0.849	0.729	1.35837e-10	5	STAT3
LPGAT1	5.0375e-14	0.31189	0.802	0.695	1.84378e-09	5	LPGAT1
DUOXA2	2.5215e-09	0.357631	0.342	0.229	9.22894e-05	5	DUOXA2
DUOX2	1.70658e-108	0.996246	0.919	0.456	6.24624e-104	6	DUOX2
SAA1	4.05277e-90	1.03025	0.514	0.136	1.48335e-85	6	SAA1
SAA2	6.93625e-89	1.01807	0.506	0.132	2.53874e-84	6	SAA2
HSPG21	2.33079e-81	0.558586	0.994	0.821	8.53093e-77	6	HSPG2
MUC5B	2.64825e-79	0.485575	0.567	0.163	9.69286e-75	6	MUC5B
TGM21	5.999e-79	0.581369	0.939	0.559	2.19569e-74	6	TGM2
PRSS11	7.88773e-78	0.678735	0.408	0.097	2.88699e-73	6	PRSS1
MT-CO2	3.15443e-77	0.313332	1	1	1.15455e-72	6	MT-CO2
QSOX11	3.11143e-73	0.477679	0.989	0.756	1.13881e-68	6	QSOX1
FGB1	3.06697e-72	0.503807	0.656	0.229	1.12254e-67	6	FGB
MUC3A	2.09188e-70	0.541329	0.858	0.434	7.65648e-66	6	MUC3A
FN12	2.35678e-70	0.548002	1	0.941	8.62604e-66	6	FN1
XBP1	5.87546e-68	0.549582	0.992	0.857	2.15048e-63	6	XBP1
SPINK11	7.4891e-68	0.654161	1	0.999	2.74109e-63	6	SPINK1
AGT1	3.06418e-65	0.545628	0.989	0.743	1.12152e-60	6	AGT
ATP5F1E	1.92622e-61	0.284676	0.997	0.999	7.05016e-57	6	ATP5F1E
CD24	2.25315e-61	0.320145	1	0.993	8.24675e-57	6	CD24
SAT12	3.86806e-61	0.524993	1	0.999	1.41575e-56	6	SAT1
PRSS21	6.765e-61	1.22911	0.522	0.183	2.47606e-56	6	PRSS2
DUOXA21	1.08607e-60	0.533112	0.595	0.219	3.97512e-56	6	DUOXA2
LRP101	6.62192e-60	0.377077	0.994	0.874	2.42369e-55	6	LRP10
SLC6A14	5.71039e-59	0.56362	0.899	0.524	2.09006e-54	6	SLC6A14
CP1	4.10591e-58	0.365247	0.701	0.292	1.5028e-53	6	CP
CLDN21	7.08061e-55	0.725327	0.743	0.362	2.59157e-50	6	CLDN2
OST41	4.79292e-54	0.31594	0.994	0.978	1.75426e-49	6	OST4
DHCR24	1.32342e-52	0.403588	0.983	0.799	4.84386e-48	6	DHCR24
UQCRQ	3.0463e-51	0.278597	1	0.994	1.11498e-46	6	UQCRQ
PTP4A21	6.42235e-50	0.380613	0.997	0.922	2.35064e-45	6	PTP4A2
IGFBP31	3.26231e-49	0.478284	0.897	0.561	1.19404e-44	6	IGFBP3
CTSD	1.90888e-48	0.346641	1	0.966	6.98669e-44	6	CTSD
TFF12	5.82656e-48	0.705816	0.701	0.334	2.13258e-43	6	TFF1
PSAP1	8.01252e-48	0.33202	0.997	0.926	2.93266e-43	6	PSAP
CCND21	9.41971e-48	0.421549	0.98	0.776	3.44771e-43	6	CCND2
UQCR11	2.51597e-46	0.257083	0.994	0.993	9.2087e-42	6	UQCR11
TCN1	9.65105e-46	0.414644	0.464	0.168	3.53238e-41	6	TCN1
LITAF1	4.17273e-45	0.335902	0.994	0.866	1.52726e-40	6	LITAF
FURIN1	8.09724e-45	0.323527	0.922	0.604	2.96367e-40	6	FURIN
SCD1	1.19564e-44	0.369779	0.849	0.487	4.37615e-40	6	SCD
PROM1	2.17056e-44	0.359694	0.989	0.902	7.94445e-40	6	PROM1
GOLPH3	2.96167e-44	0.32281	0.933	0.723	1.084e-39	6	GOLPH3
GCNT31	4.8079e-44	0.281683	0.656	0.291	1.75974e-39	6	GCNT3
STS	2.3368e-43	0.296267	0.693	0.335	8.55292e-39	6	STS
SERPINA51	3.36459e-42	0.359595	0.989	0.877	1.23147e-37	6	SERPINA5
GP2	3.7849e-42	0.259536	0.634	0.275	1.38531e-37	6	GP2
TTYH31	6.86919e-42	0.281942	0.835	0.476	2.51419e-37	6	TTYH3
GNS	7.9987e-42	0.281413	0.922	0.63	2.92761e-37	6	GNS
SH3BGRL31	5.25728e-41	0.322182	0.994	0.932	1.92422e-36	6	SH3BGRL3
MT-ND41	7.72335e-41	0.31518	1	1	2.82683e-36	6	MT-ND4
UNC5CL	8.00109e-41	0.257766	0.684	0.335	2.92848e-36	6	UNC5CL
FAM210B	1.02461e-40	0.312956	0.966	0.75	3.75019e-36	6	FAM210B
P4HB	1.36875e-40	0.30146	0.997	0.924	5.00976e-36	6	P4HB
HIF1A	3.49954e-40	0.361502	0.994	0.917	1.28087e-35	6	HIF1A
SERINC2	5.90049e-39	0.300581	0.986	0.903	2.15964e-34	6	SERINC2
TM4SF41	7.3691e-39	0.2754	1	0.988	2.69717e-34	6	TM4SF4
TMSB4X1	1.24168e-38	0.275563	1	1	4.54467e-34	6	TMSB4X
ZMAT31	1.27586e-37	0.320933	0.869	0.542	4.66977e-33	6	ZMAT3
IFITM21	5.41131e-37	0.302495	0.983	0.853	1.98059e-32	6	IFITM2
DLK11	1.70489e-36	0.251747	0.377	0.132	6.24008e-32	6	DLK1
GOLM11	2.23409e-35	0.291681	0.992	0.808	8.17698e-31	6	GOLM1
ERGIC11	4.13635e-35	0.276027	0.916	0.656	1.51394e-30	6	ERGIC1
COX14	5.86006e-35	0.267902	0.978	0.855	2.14484e-30	6	COX14
RAMP1	1.14255e-34	0.271042	0.637	0.309	4.18184e-30	6	RAMP1
LINC00963	8.90488e-34	0.2951	0.947	0.738	3.25927e-29	6	LINC00963
BEX12	3.57333e-33	0.389793	0.98	0.845	1.30787e-28	6	BEX1
SLC40A11	3.74428e-33	0.305162	0.978	0.81	1.37045e-28	6	SLC40A1
CPM	3.89004e-33	0.271562	0.858	0.551	1.42379e-28	6	CPM
NME4	7.94894e-33	0.271033	0.916	0.678	2.90939e-28	6	NME4
PKM1	9.66545e-33	0.293218	0.989	0.912	3.53765e-28	6	PKM
EI241	2.18581e-32	0.255841	0.944	0.751	8.00027e-28	6	EI24
ASPH	3.36526e-32	0.30618	0.885	0.6	1.23172e-27	6	ASPH
DUSP41	5.6936e-32	0.302034	0.939	0.687	2.08392e-27	6	DUSP4
HABP21	1.6378e-31	0.266078	0.964	0.814	5.99452e-27	6	HABP2
PON21	1.88272e-30	0.294838	1	0.959	6.89093e-26	6	PON2
LIPC	2.67237e-30	0.251887	0.427	0.182	9.78113e-26	6	LIPC
ADAM92	4.1557e-30	0.261395	0.992	0.845	1.52103e-25	6	ADAM9
SEPTIN91	4.38285e-30	0.271019	0.939	0.818	1.60417e-25	6	SEPTIN9
CHCHD10	2.62844e-29	0.26752	0.964	0.861	9.62036e-25	6	CHCHD10
CTSE2	7.88189e-28	0.290644	0.807	0.493	2.88485e-23	6	CTSE
IGFBP21	1.61296e-27	0.278716	0.997	0.953	5.90358e-23	6	IGFBP2
MUC11	5.59626e-27	0.290175	0.43	0.187	2.04829e-22	6	MUC1
TESC	1.19268e-26	0.268297	0.983	0.924	4.36534e-22	6	TESC
ZG16B1	6.87451e-26	0.302596	0.899	0.636	2.51614e-21	6	ZG16B
SPP11	7.83593e-26	0.379525	1	0.991	2.86803e-21	6	SPP1
MT-ND21	1.76994e-25	0.251785	1	0.999	6.47816e-21	6	MT-ND2
BEX3	3.37192e-25	0.25552	0.98	0.939	1.23416e-20	6	BEX3
WFDC21	7.9077e-25	0.317271	1	0.952	2.8943e-20	6	WFDC2
CXCL52	9.52281e-24	0.352226	0.98	0.798	3.48544e-19	6	CXCL5
LCN22	2.30415e-23	0.459419	1	0.995	8.4334e-19	6	LCN2
OLFM42	3.87533e-23	0.404875	0.737	0.47	1.41841e-18	6	OLFM4
CCL28	1.36944e-21	0.290738	0.88	0.628	5.01227e-17	6	CCL28
CLDN181	1.77061e-21	0.421975	0.531	0.281	6.48061e-17	6	CLDN18
CLDN63	1.79555e-21	0.26813	0.953	0.764	6.5719e-17	6	CLDN6
SERPINA33	4.40057e-21	0.277926	1	0.924	1.61065e-16	6	SERPINA3
H191	5.88716e-07	0.414102	0.768	0.691	0.0215476	6	H19
CENPF	0	2.06548	0.862	0.057	0	7	CENPF
TOP2A	0	1.86992	0.826	0.028	0	7	TOP2A
MKI67	0	1.73894	0.841	0.024	0	7	MKI67
NUSAP1	0	1.2976	0.785	0.047	0	7	NUSAP1
PCLAF	0	1.23113	0.879	0.074	0	7	PCLAF
PTTG1	0	1.14183	0.688	0.04	0	7	PTTG1
TPX2	0	1.11567	0.721	0.026	0	7	TPX2
HIST1H1B	0	1.10715	0.462	0.027	0	7	HIST1H1B
HMGB2	0	1.09225	0.824	0.13	0	7	HMGB2
ASPM	0	1.08039	0.668	0.017	0	7	ASPM
PRC1	0	1.07631	0.788	0.047	0	7	PRC1
CENPE	0	0.989786	0.626	0.062	0	7	CENPE
DLGAP5	0	0.946897	0.629	0.01	0	7	DLGAP5
TYMS	0	0.882142	0.779	0.111	0	7	TYMS
BIRC5	0	0.869773	0.703	0.019	0	7	BIRC5
CDK1	0	0.868587	0.691	0.014	0	7	CDK1
RRM2	0	0.867577	0.609	0.012	0	7	RRM2
UBE2C	0	0.782821	0.55	0.007	0	7	UBE2C
CLSPN	0	0.764087	0.603	0.034	0	7	CLSPN
LMNB1	0	0.757303	0.788	0.07	0	7	LMNB1
HMMR	0	0.71566	0.571	0.016	0	7	HMMR
KIF11	0	0.715513	0.647	0.031	0	7	KIF11
GTSE1	0	0.713364	0.612	0.013	0	7	GTSE1
ANLN	0	0.692209	0.644	0.027	0	7	ANLN
PBK	0	0.669545	0.641	0.008	0	7	PBK
CDKN3	0	0.645001	0.612	0.037	0	7	CDKN3
CCNB2	0	0.61923	0.524	0.014	0	7	CCNB2
MAD2L1	0	0.61803	0.685	0.04	0	7	MAD2L1
TACC3	0	0.60401	0.656	0.044	0	7	TACC3
BRCA2	0	0.603971	0.591	0.034	0	7	BRCA2
MYBL2	0	0.603066	0.579	0.014	0	7	MYBL2
CCNA2	0	0.600006	0.579	0.012	0	7	CCNA2
CENPM	0	0.596679	0.632	0.027	0	7	CENPM
CENPU	0	0.587092	0.641	0.061	0	7	CENPU
CDC20	0	0.572945	0.45	0.011	0	7	CDC20
CENPK	0	0.549535	0.668	0.038	0	7	CENPK
KNL1	0	0.535611	0.562	0.031	0	7	KNL1
TK1	0	0.531083	0.603	0.021	0	7	TK1
FAM111B	0	0.528674	0.424	0.02	0	7	FAM111B
KIF23	0	0.525804	0.518	0.017	0	7	KIF23
KIF4A	0	0.525435	0.532	0.007	0	7	KIF4A
BUB1B	0	0.519087	0.565	0.024	0	7	BUB1B
PRR11	0	0.499555	0.494	0.017	0	7	PRR11
CEP55	0	0.497672	0.476	0.006	0	7	CEP55
CDCA8	0	0.497214	0.506	0.019	0	7	CDCA8
NCAPG	0	0.486412	0.544	0.012	0	7	NCAPG
SPC25	0	0.482333	0.488	0.004	0	7	SPC25
ESCO2	0	0.474433	0.488	0.02	0	7	ESCO2
PLK1	0	0.474407	0.412	0.014	0	7	PLK1
FOXM1	0	0.464894	0.568	0.017	0	7	FOXM1
CKAP2L	0	0.464369	0.503	0.007	0	7	CKAP2L
ARHGAP11A	0	0.462663	0.532	0.013	0	7	ARHGAP11A
NDC80	0	0.459968	0.476	0.005	0	7	NDC80
DEPDC1	0	0.446081	0.459	0.006	0	7	DEPDC1
HIST1H3B	0	0.4412	0.326	0.005	0	7	HIST1H3B
PHF19	0	0.437995	0.585	0.03	0	7	PHF19
RAD51AP1	0	0.419125	0.55	0.023	0	7	RAD51AP1
NEK2	0	0.414952	0.4	0.005	0	7	NEK2
BUB1	0	0.413476	0.465	0.009	0	7	BUB1
SGO1	0	0.410409	0.526	0.021	0	7	SGO1
KIFC1	0	0.402522	0.471	0.008	0	7	KIFC1
AURKB	0	0.397693	0.462	0.005	0	7	AURKB
TTK	0	0.374077	0.426	0.011	0	7	TTK
NUF2	0	0.354428	0.429	0.008	0	7	NUF2
RACGAP1	0	0.342683	0.432	0.022	0	7	RACGAP1
KIF14	0	0.335538	0.374	0.009	0	7	KIF14
HJURP	0	0.334176	0.376	0.004	0	7	HJURP
KIF20A	0	0.332312	0.365	0.004	0	7	KIF20A
CDCA2	0	0.331756	0.376	0.01	0	7	CDCA2
ASF1B	0	0.330474	0.412	0.01	0	7	ASF1B
KIF2C	0	0.325448	0.415	0.006	0	7	KIF2C
E2F8	0	0.322383	0.382	0.005	0	7	E2F8
NCAPH	0	0.320644	0.432	0.007	0	7	NCAPH
KIF18A	0	0.316361	0.391	0.018	0	7	KIF18A
MELK	0	0.307133	0.412	0.014	0	7	MELK
CIT	0	0.300738	0.362	0.007	0	7	CIT
MND1	0	0.292131	0.406	0.017	0	7	MND1
MCM10	0	0.287538	0.335	0.008	0	7	MCM10
CDCA5	0	0.269512	0.403	0.014	0	7	CDCA5
SHCBP1	0	0.265613	0.35	0.006	0	7	SHCBP1
TROAP	0	0.262851	0.335	0.01	0	7	TROAP
CENPA	0	0.257677	0.306	0.004	0	7	CENPA
TCF19	2.03062e-307	0.270128	0.388	0.018	7.43228e-303	7	TCF19
ZWINT	1.25474e-298	0.560358	0.662	0.074	4.59248e-294	7	ZWINT
DIAPH3	2.81046e-289	0.442585	0.518	0.041	1.02866e-284	7	DIAPH3
CDCA3	8.61496e-285	0.314172	0.356	0.016	3.15316e-280	7	CDCA3
KIF15	7.47305e-283	0.272616	0.376	0.019	2.73521e-278	7	KIF15
CCNF	8.3539e-280	0.276313	0.376	0.019	3.05761e-275	7	CCNF
SMC4	5.22648e-276	1.04072	0.921	0.209	1.91295e-271	7	SMC4
C21orf58	2.45496e-272	0.48237	0.529	0.048	8.9854e-268	7	C21orf58
UBE2T	4.76381e-271	0.570663	0.662	0.083	1.7436e-266	7	UBE2T
FANCI	2.18244e-265	0.464187	0.541	0.052	7.98797e-261	7	FANCI
ATAD2	3.31455e-262	0.827923	0.715	0.107	1.21316e-257	7	ATAD2
KIF20B	2.81551e-251	0.723568	0.697	0.104	1.03051e-246	7	KIF20B
CDC6	1.65286e-244	0.324666	0.374	0.023	6.04963e-240	7	CDC6
GINS2	5.41797e-243	0.42885	0.482	0.043	1.98303e-238	7	GINS2
HIST1H2AG	4.14869e-240	0.270376	0.315	0.015	1.51846e-235	7	HIST1H2AG
SGO2	9.43862e-235	0.454337	0.494	0.049	3.45463e-230	7	SGO2
DTL	4.63852e-234	0.265495	0.303	0.014	1.69775e-229	7	DTL
BRCA1	2.87723e-232	0.472038	0.579	0.071	1.05309e-227	7	BRCA1
CCNB1	4.49214e-222	1.04776	0.671	0.112	1.64417e-217	7	CCNB1
CENPW	1.72408e-221	0.790645	0.776	0.163	6.31031e-217	7	CENPW
CIP2A	1.65578e-201	0.354103	0.506	0.06	6.06032e-197	7	CIP2A
CENPN	9.01465e-201	0.355616	0.497	0.059	3.29945e-196	7	CENPN
SMC2	5.02339e-198	0.837036	0.888	0.275	1.83861e-193	7	SMC2
FANCD2	2.46694e-197	0.296071	0.435	0.044	9.02923e-193	7	FANCD2
NCAPG2	1.28833e-194	0.311467	0.447	0.047	4.71542e-190	7	NCAPG2
H2AFZ	1.9508e-194	1.33339	1	0.94	7.14011e-190	7	H2AFZ
TUBA1B	1.68715e-190	1.73132	0.997	0.793	6.17512e-186	7	TUBA1B
CENPH	3.16773e-184	0.299495	0.438	0.048	1.15942e-179	7	CENPH
RRM1	2.01551e-177	0.738725	0.835	0.242	7.37697e-173	7	RRM1
CDT1	2.21234e-174	0.256329	0.329	0.027	8.09738e-170	7	CDT1
HELLS	4.59112e-174	0.8888	0.718	0.169	1.6804e-169	7	HELLS
ORC6	7.05548e-174	0.347439	0.5	0.069	2.58238e-169	7	ORC6
HMGB1	1.08125e-172	1.06211	1	0.994	3.95748e-168	7	HMGB1
PARPBP	1.97013e-171	0.260599	0.362	0.034	7.21088e-167	7	PARPBP
UHRF1	7.0788e-169	0.302091	0.382	0.039	2.59091e-164	7	UHRF1
HMGN2	7.61957e-169	1.28839	0.997	0.774	2.78884e-164	7	HMGN2
FEN1	2.50827e-168	0.51378	0.597	0.109	9.18051e-164	7	FEN1
MXD3	1.17918e-167	0.268448	0.329	0.029	4.31591e-163	7	MXD3
ECT2	8.68066e-166	0.766655	0.809	0.242	3.17721e-161	7	ECT2
DTYMK	8.09388e-162	0.800801	0.915	0.374	2.96244e-157	7	DTYMK
ATAD5	6.08146e-158	0.353432	0.435	0.057	2.22588e-153	7	ATAD5
RFC3	1.78162e-157	0.377336	0.512	0.08	6.5209e-153	7	RFC3
AURKA	2.93031e-151	0.464897	0.453	0.067	1.07252e-146	7	AURKA
DHFR	2.17231e-148	0.641604	0.732	0.206	7.95089e-144	7	DHFR
DEK	4.40906e-147	0.916941	0.988	0.828	1.61376e-142	7	DEK
STMN1	8.15646e-145	1.05412	1	0.834	2.98535e-140	7	STMN1
HIST1H3D	1.51496e-143	0.545877	0.368	0.044	5.5449e-139	7	HIST1H3D
MCM4	7.91461e-139	0.588286	0.656	0.16	2.89683e-134	7	MCM4
PTMA	8.27227e-139	0.605047	1	1	3.02773e-134	7	PTMA
MCM6	2.28021e-132	0.447831	0.432	0.068	8.34579e-128	7	MCM6
TMPO	3.14677e-132	0.883228	0.9	0.456	1.15175e-127	7	TMPO
NUCKS1	6.27562e-132	0.774052	1	0.965	2.29694e-127	7	NUCKS1
FBXO5	1.03943e-129	0.367928	0.429	0.068	3.80442e-125	7	FBXO5
MNS1	3.19633e-129	0.4104	0.576	0.124	1.16989e-124	7	MNS1
STIL	1.23902e-128	0.25432	0.403	0.058	4.53495e-124	7	STIL
KIF22	1.36315e-125	0.362712	0.524	0.105	4.98927e-121	7	KIF22
CKS2	5.02377e-122	0.830074	0.738	0.258	1.83875e-117	7	CKS2
H2AFX	1.32302e-121	0.551828	0.706	0.214	4.8424e-117	7	H2AFX
TUBB	3.36681e-119	0.791471	1	0.969	1.23229e-114	7	TUBB
CHEK1	5.82504e-118	0.332907	0.479	0.092	2.13202e-113	7	CHEK1
H2AFV	1.1317e-109	0.686123	0.965	0.742	4.14213e-105	7	H2AFV
NCAPD2	6.34479e-109	0.412195	0.594	0.158	2.32226e-104	7	NCAPD2
PCNA	2.08177e-108	0.811547	0.712	0.26	7.61949e-104	7	PCNA
CHAF1A	2.10071e-108	0.367305	0.476	0.099	7.68882e-104	7	CHAF1A
MIS18BP1	3.3041e-105	0.528069	0.668	0.217	1.20933e-100	7	MIS18BP1
ANP32E	8.20211e-105	0.697037	0.815	0.37	3.00205e-100	7	ANP32E
HIST1H1D	3.31056e-103	0.764588	0.374	0.065	1.2117e-98	7	HIST1H1D
GGH	2.82842e-101	0.427688	0.679	0.216	1.03523e-96	7	GGH
UBE2S	1.7969e-100	0.693712	0.771	0.326	6.57684e-96	7	UBE2S
MCM5	3.57918e-98	0.332037	0.432	0.089	1.31002e-93	7	MCM5
MCM7	3.65198e-98	0.568032	0.659	0.222	1.33666e-93	7	MCM7
SPDL1	1.01244e-96	0.330229	0.494	0.117	3.70562e-92	7	SPDL1
TMEM106C	1.24088e-96	0.64111	0.847	0.464	4.54175e-92	7	TMEM106C
LIG1	3.55898e-96	0.293691	0.462	0.101	1.30262e-91	7	LIG1
EZH2	8.74634e-96	0.351819	0.488	0.113	3.20125e-91	7	EZH2
SKA2	1.33421e-95	0.533491	0.829	0.399	4.88333e-91	7	SKA2
KPNA2	9.92864e-95	0.898521	0.75	0.331	3.63398e-90	7	KPNA2
PSIP1	1.14635e-90	0.52544	0.747	0.302	4.19577e-86	7	PSIP1
NASP	1.05296e-89	0.798176	0.906	0.585	3.85394e-85	7	NASP
CKS1B	2.33668e-89	0.611874	0.815	0.445	8.55249e-85	7	CKS1B
ANP32B	2.07465e-88	0.571553	0.976	0.792	7.59341e-84	7	ANP32B
CENPX	8.08878e-87	0.642875	0.918	0.625	2.96057e-82	7	CENPX
CCDC34	1.88e-85	0.474635	0.706	0.274	6.881e-81	7	CCDC34
NCAPD3	3.44873e-85	0.281496	0.459	0.11	1.26227e-80	7	NCAPD3
DNAJC9	5.00971e-85	0.481574	0.726	0.301	1.8336e-80	7	DNAJC9
CKAP2	4.97829e-84	0.51564	0.638	0.23	1.82211e-79	7	CKAP2
CBX5	5.77375e-84	0.600943	0.947	0.825	2.11325e-79	7	CBX5
FADS1	6.45909e-84	0.581486	0.818	0.411	2.36409e-79	7	FADS1
CDC25B	4.95564e-83	0.310572	0.432	0.103	1.81382e-78	7	CDC25B
USP1	4.54607e-82	0.511372	0.712	0.302	1.66391e-77	7	USP1
LMNB2	1.56637e-81	0.349879	0.588	0.186	5.73308e-77	7	LMNB2
CEP78	6.12808e-80	0.367178	0.585	0.19	2.24294e-75	7	CEP78
RANBP1	6.60318e-80	0.576353	0.941	0.665	2.41683e-75	7	RANBP1
TRIM59	7.54174e-80	0.308806	0.462	0.118	2.76035e-75	7	TRIM59
DEPDC1B	2.38217e-79	0.334353	0.565	0.173	8.71899e-75	7	DEPDC1B
NSD2	8.60053e-77	0.391833	0.674	0.261	3.14788e-72	7	NSD2
VRK1	1.59155e-76	0.282697	0.462	0.121	5.82522e-72	7	VRK1
HIST1H4C	2.06324e-74	1.67644	0.965	0.911	7.55165e-70	7	HIST1H4C
DNMT1	2.06853e-74	0.596816	0.75	0.371	7.57102e-70	7	DNMT1
RAN	2.20494e-74	0.5001	0.988	0.932	8.07032e-70	7	RAN
RAD21	2.25875e-74	0.598269	0.938	0.748	8.26725e-70	7	RAD21
TUBB4B1	6.95267e-74	0.895149	0.985	0.872	2.54475e-69	7	TUBB4B
ASRGL11	8.642e-72	0.496476	0.747	0.325	3.16306e-67	7	ASRGL1
HNRNPA2B1	2.61865e-71	0.502173	1	0.983	9.58451e-67	7	HNRNPA2B1
LRRCC1	1.70914e-70	0.255542	0.474	0.13	6.25563e-66	7	LRRCC1
GPSM2	3.33189e-69	0.285614	0.45	0.124	1.2195e-64	7	GPSM2
NUDT1	4.93744e-69	0.377684	0.668	0.274	1.80715e-64	7	NUDT1
RPA3	5.90968e-69	0.408734	0.771	0.365	2.163e-64	7	RPA3
RPL39L	1.71358e-67	0.295569	0.538	0.177	6.27188e-63	7	RPL39L
POLD3	7.22464e-67	0.416822	0.697	0.3	2.64429e-62	7	POLD3
HMGB3	2.85062e-66	0.615846	0.862	0.508	1.04336e-61	7	HMGB3
RFC2	1.89418e-64	0.253156	0.412	0.111	6.93288e-60	7	RFC2
FABP5	8.20054e-64	0.463926	0.762	0.374	3.00148e-59	7	FABP5
HNRNPA3	5.20463e-63	0.428673	0.982	0.906	1.90495e-58	7	HNRNPA3
HSPD1	8.82125e-63	0.462699	0.994	0.947	3.22867e-58	7	HSPD1
MCM3	3.00536e-62	0.598559	0.691	0.348	1.09999e-57	7	MCM3
KPNB11	1.64351e-61	0.493607	0.962	0.793	6.01539e-57	7	KPNB1
CTNNAL1	3.35158e-59	0.358711	0.609	0.249	1.22671e-54	7	CTNNAL1
WDR34	1.88255e-58	0.454963	0.732	0.422	6.89033e-54	7	WDR34
BARD1	2.60177e-58	0.39398	0.697	0.334	9.52272e-54	7	BARD1
SIVA1	6.68589e-57	0.511126	0.906	0.682	2.4471e-52	7	SIVA1
DUT	3.51623e-56	0.687064	0.824	0.572	1.28697e-51	7	DUT
SNRPD1	6.78164e-56	0.414619	0.944	0.782	2.48215e-51	7	SNRPD1
PRKDC	1.23905e-55	0.495335	0.944	0.813	4.53503e-51	7	PRKDC
NEB	2.64789e-55	0.496693	0.774	0.39	9.69153e-51	7	NEB
TMEM97	3.32583e-55	0.419382	0.903	0.565	1.21729e-50	7	TMEM97
PARP1	6.54942e-55	0.486248	0.865	0.615	2.39715e-50	7	PARP1
HMGN1	9.9075e-54	0.359228	0.997	0.983	3.62624e-49	7	HMGN1
CENPS	1.25374e-53	0.25209	0.562	0.214	4.58883e-49	7	CENPS
RBBP7	2.07469e-53	0.415521	0.924	0.765	7.59359e-49	7	RBBP7
DBF4	3.53472e-53	0.292801	0.529	0.201	1.29374e-48	7	DBF4
CSE1L	4.13969e-53	0.387135	0.741	0.396	1.51517e-48	7	CSE1L
LSM4	4.10708e-52	0.438016	0.865	0.615	1.50323e-47	7	LSM4
SMC1A	4.34173e-52	0.465645	0.815	0.54	1.58912e-47	7	SMC1A
KNSTRN	5.48365e-51	0.260049	0.347	0.098	2.00707e-46	7	KNSTRN
EMC9	2.95511e-50	0.324167	0.618	0.28	1.0816e-45	7	EMC9
PHGDH	4.23136e-49	0.387519	0.821	0.498	1.54872e-44	7	PHGDH
SNRPB	6.68526e-49	0.410282	0.959	0.857	2.44687e-44	7	SNRPB
CSRP2	7.36888e-49	0.299164	0.547	0.215	2.69708e-44	7	CSRP2
BRI3BP	9.08297e-49	0.425272	0.794	0.514	3.32446e-44	7	BRI3BP
TUBA1C	2.95312e-48	0.665069	0.921	0.749	1.08087e-43	7	TUBA1C
CBX3	7.58506e-48	0.384177	0.965	0.846	2.77621e-43	7	CBX3
HNRNPAB	2.34962e-47	0.460813	0.974	0.828	8.59983e-43	7	HNRNPAB
CENPV	3.53598e-46	0.348407	0.594	0.28	1.2942e-41	7	CENPV
HMGA1	8.59013e-46	0.425056	0.844	0.612	3.14407e-41	7	HMGA1
LBR	9.25546e-46	0.369293	0.688	0.368	3.38759e-41	7	LBR
MZT1	3.52136e-45	0.252262	0.465	0.175	1.28885e-40	7	MZT1
SSRP1	7.01181e-45	0.372919	0.818	0.53	2.56639e-40	7	SSRP1
FDPS	7.75582e-44	0.365595	0.95	0.788	2.83871e-39	7	FDPS
HSP90AA1	3.78416e-43	0.359844	1	0.999	1.38504e-38	7	HSP90AA1
BTG3	3.95837e-43	0.345774	0.615	0.302	1.4488e-38	7	BTG3
TTF2	1.52095e-42	0.255494	0.521	0.217	5.56683e-38	7	TTF2
LSM3	1.80555e-42	0.346363	0.941	0.782	6.6085e-38	7	LSM3
POLA1	1.96457e-42	0.31327	0.456	0.18	7.19051e-38	7	POLA1
FAM111A	4.57284e-42	0.334192	0.618	0.298	1.6737e-37	7	FAM111A
BUB3	5.39549e-42	0.382882	0.753	0.468	1.9748e-37	7	BUB3
DBI1	1.96163e-41	0.313269	1	0.978	7.17975e-37	7	DBI
EXOSC8	1.12967e-40	0.261173	0.55	0.243	4.1347e-36	7	EXOSC8
CDK5RAP2	1.59185e-40	0.312446	0.615	0.307	5.82634e-36	7	CDK5RAP2
PTGES3	2.8099e-40	0.326029	0.994	0.92	1.02845e-35	7	PTGES3
MZT2B	3.14183e-40	0.382403	0.985	0.915	1.14994e-35	7	MZT2B
PPIA	3.63664e-40	0.309223	0.997	0.991	1.33105e-35	7	PPIA
RBMX	4.37159e-40	0.360718	0.926	0.758	1.60005e-35	7	RBMX
SMC3	5.75977e-40	0.387733	0.882	0.691	2.10813e-35	7	SMC3
FUS	7.76607e-40	0.383182	0.956	0.823	2.84246e-35	7	FUS
GGCT	9.39696e-40	0.384049	0.797	0.53	3.43938e-35	7	GGCT
SNRNP25	1.71434e-39	0.27063	0.582	0.28	6.27464e-35	7	SNRNP25
SAE1	4.63871e-39	0.250572	0.574	0.266	1.69781e-34	7	SAE1
SFPQ	8.24261e-39	0.376914	0.947	0.819	3.01688e-34	7	SFPQ
PCNT	1.19666e-38	0.260453	0.515	0.232	4.37989e-34	7	PCNT
LSM5	5.30573e-38	0.365008	0.829	0.591	1.94195e-33	7	LSM5
CKAP5	5.69782e-38	0.326069	0.656	0.347	2.08546e-33	7	CKAP5
HNRNPR	8.91036e-38	0.366888	0.926	0.828	3.26128e-33	7	HNRNPR
EBP1	1.00274e-37	0.338805	0.859	0.597	3.67013e-33	7	EBP
IDH2	1.56588e-37	0.325521	0.932	0.751	5.73127e-33	7	IDH2
HNRNPD	1.92236e-37	0.341543	0.956	0.831	7.03602e-33	7	HNRNPD
RIF1	3.78272e-37	0.378348	0.788	0.544	1.38451e-32	7	RIF1
MRPL51	4.39135e-37	0.331519	0.971	0.906	1.60728e-32	7	MRPL51
HAT1	4.484e-37	0.264728	0.524	0.238	1.64119e-32	7	HAT1
HNRNPM	6.69054e-36	0.359797	0.95	0.839	2.4488e-31	7	HNRNPM
HP1BP3	1.18548e-35	0.413883	0.938	0.834	4.33897e-31	7	HP1BP3
SRSF2	2.20716e-35	0.329313	0.897	0.682	8.07843e-31	7	SRSF2
RANGAP1	3.38953e-35	0.331175	0.697	0.42	1.2406e-30	7	RANGAP1
SNX5	3.48839e-35	0.284275	0.815	0.542	1.27679e-30	7	SNX5
TUBG1	3.83929e-35	0.259083	0.524	0.245	1.40522e-30	7	TUBG1
FADS2	6.93264e-35	0.286295	0.641	0.333	2.53742e-30	7	FADS2
ARL6IP1	8.59737e-35	0.760097	0.938	0.893	3.14672e-30	7	ARL6IP1
ZDHHC12	9.63412e-35	0.340614	0.782	0.53	3.52618e-30	7	ZDHHC12
DDX39A	2.16036e-34	0.261624	0.518	0.241	7.90713e-30	7	DDX39A
CALM3	3.60015e-34	0.33097	0.915	0.815	1.31769e-29	7	CALM3
PAICS	4.81685e-34	0.306999	0.674	0.39	1.76301e-29	7	PAICS
SRSF3	8.93868e-34	0.345214	0.965	0.896	3.27165e-29	7	SRSF3
TRIM28	1.25086e-33	0.288575	0.856	0.618	4.57828e-29	7	TRIM28
CKLF	1.44694e-33	0.374072	0.815	0.617	5.29594e-29	7	CKLF
BAZ1B	1.97485e-33	0.301346	0.806	0.563	7.22813e-29	7	BAZ1B
SERBP1	1.20947e-32	0.258578	0.997	0.976	4.42679e-28	7	SERBP1
SNRPF	1.55785e-32	0.30578	0.932	0.773	5.70188e-28	7	SNRPF
SNRPG	1.75441e-32	0.303911	0.971	0.911	6.42132e-28	7	SNRPG
NCL	2.904e-32	0.35874	0.997	0.975	1.06289e-27	7	NCL
SUPT16H	4.16765e-32	0.322402	0.868	0.69	1.5254e-27	7	SUPT16H
PGP	1.42776e-31	0.270977	0.779	0.526	5.22574e-27	7	PGP
LDHA1	1.52141e-31	0.274699	0.844	0.584	5.56851e-27	7	LDHA
MZT2A	1.77175e-31	0.314191	0.918	0.779	6.48477e-27	7	MZT2A
PPM1G	2.11391e-31	0.324468	0.944	0.842	7.73712e-27	7	PPM1G
CBX1	2.5197e-31	0.307195	0.853	0.614	9.22235e-27	7	CBX1
CACYBP	2.80932e-31	0.274688	0.797	0.556	1.02824e-26	7	CACYBP
H2AFY	4.85043e-31	0.28243	0.947	0.899	1.77531e-26	7	H2AFY
PLP21	7.75588e-31	0.31515	0.771	0.532	2.83873e-26	7	PLP2
NT5DC21	9.92909e-31	0.260827	0.732	0.444	3.63415e-26	7	NT5DC2
YWHAH	1.55399e-30	0.352452	0.894	0.737	5.68776e-26	7	YWHAH
XPO1	2.17885e-30	0.301299	0.809	0.601	7.9748e-26	7	XPO1
IPO9	2.25546e-30	0.258472	0.647	0.368	8.25521e-26	7	IPO9
GCHFR1	3.99776e-30	0.276587	0.903	0.72	1.46322e-25	7	GCHFR
NOP56	7.02318e-30	0.32575	0.768	0.525	2.57055e-25	7	NOP56
JPT11	2.90448e-29	0.360348	0.982	0.894	1.06307e-24	7	JPT1
PA2G4	3.45103e-29	0.309581	0.926	0.808	1.26311e-24	7	PA2G4
ACAT2	4.46304e-29	0.313038	0.75	0.478	1.63352e-24	7	ACAT2
TOMM5	7.71244e-29	0.288962	0.921	0.814	2.82283e-24	7	TOMM5
SLBP	1.57517e-28	0.311783	0.565	0.326	5.76527e-24	7	SLBP
MYH10	6.00763e-28	0.262411	0.706	0.449	2.19885e-23	7	MYH10
HNRNPUL1	3.92244e-27	0.260162	0.815	0.61	1.43565e-22	7	HNRNPUL1
HIST1H1C1	1.8107e-26	0.631236	0.676	0.471	6.62734e-22	7	HIST1H1C
SET	2.44794e-26	0.276946	0.994	0.968	8.95971e-22	7	SET
AGR22	2.54091e-26	0.590484	0.782	0.553	9.29998e-22	7	AGR2
MGST1	2.58026e-26	0.303194	0.935	0.761	9.44401e-22	7	MGST1
COMMD4	4.28566e-26	0.292503	0.721	0.491	1.56859e-21	7	COMMD4
SUZ12	6.50368e-26	0.288772	0.724	0.496	2.38041e-21	7	SUZ12
HNRNPF	6.87054e-26	0.279111	0.921	0.781	2.51469e-21	7	HNRNPF
HNRNPH3	2.30482e-25	0.285714	0.835	0.643	8.43587e-21	7	HNRNPH3
ANAPC11	7.92146e-25	0.253325	0.965	0.908	2.89933e-20	7	ANAPC11
SRSF7	3.14912e-24	0.311754	0.862	0.719	1.15261e-19	7	SRSF7
DDX46	5.6478e-24	0.273268	0.874	0.739	2.06715e-19	7	DDX46
HIST2H2AC	9.40437e-23	0.384171	0.497	0.28	3.44209e-18	7	HIST2H2AC
KHDRBS1	1.0347e-22	0.250467	0.95	0.863	3.78709e-18	7	KHDRBS1
SDC11	1.25763e-22	0.261485	0.832	0.632	4.60307e-18	7	SDC1
MORC4	1.66887e-22	0.285908	0.824	0.63	6.10822e-18	7	MORC4
TAF15	2.15525e-21	0.271613	0.774	0.585	7.88842e-17	7	TAF15
TRA2B	3.1905e-21	0.263114	0.788	0.618	1.16775e-16	7	TRA2B
ENO1	3.70512e-21	0.252896	0.976	0.954	1.35611e-16	7	ENO1
H1FX	1.26836e-20	0.288919	0.753	0.544	4.64233e-16	7	H1FX
VSIG11	1.58019e-20	0.388922	0.556	0.35	5.78366e-16	7	VSIG1
MSH6	7.66982e-20	0.266736	0.553	0.349	2.80723e-15	7	MSH6
SYNE21	1.52886e-19	0.257123	0.962	0.912	5.59578e-15	7	SYNE2
HIST1H1E	8.9057e-19	0.491363	0.588	0.419	3.25957e-14	7	HIST1H1E
PTMS1	2.64583e-16	0.335648	0.941	0.883	9.68399e-12	7	PTMS
GP21	1.33177e-15	0.291019	0.476	0.282	4.8744e-11	7	GP2
MUC6	1.65068e-14	0.349094	0.394	0.222	6.04165e-10	7	MUC6
MUC5B1	4.01064e-13	0.285641	0.321	0.175	1.46793e-08	7	MUC5B
RARRES21	6.70766e-13	0.263047	0.438	0.268	2.45507e-08	7	RARRES2
TFF22	3.1642e-05	0.251858	0.45	0.357	1	7	TFF2
SPARC	0	2.74239	0.941	0.031	0	8	SPARC
COL1A2	0	2.38649	0.882	0.019	0	8	COL1A2
AL136454.1	0	2.01268	0.98	0.025	0	8	AL136454.1
NHSL2	0	1.69715	0.892	0.03	0	8	NHSL2
MTRNR2L6	0	1.5847	0.833	0.025	0	8	MTRNR2L6
PRRX1	0	1.39046	0.843	0.006	0	8	PRRX1
CDH11	0	1.37769	0.745	0.018	0	8	CDH11
TIMP3	0	1.35659	0.539	0.014	0	8	TIMP3
AEBP1	0	1.26907	0.804	0.005	0	8	AEBP1
ANXA1	0	1.26373	0.814	0.028	0	8	ANXA1
MT1M	0	1.23369	0.765	0.012	0	8	MT1M
ACTG2	0	1.14513	0.765	0.004	0	8	ACTG2
COL3A1	0	1.14497	0.441	0.006	0	8	COL3A1
CRLF1	0	1.14267	0.696	0.007	0	8	CRLF1
BDNF	0	1.14015	0.784	0.023	0	8	BDNF
ACTC1	0	1.10657	0.765	0.004	0	8	ACTC1
TCF4	0	1.04646	0.882	0.028	0	8	TCF4
ZEB2	0	0.969759	0.765	0.005	0	8	ZEB2
ABALON	0	0.963723	0.745	0.023	0	8	ABALON
FST	0	0.925244	0.608	0.013	0	8	FST
RPL10L	0	0.904751	0.627	0.003	0	8	RPL10L
BGN	0	0.901585	0.608	0.004	0	8	BGN
H3F3C	0	0.851898	0.637	0.005	0	8	H3F3C
HOXA5	0	0.814311	0.676	0.003	0	8	HOXA5
HIST1H4I	0	0.78036	0.48	0.01	0	8	HIST1H4I
ACADL	0	0.68689	0.627	0.005	0	8	ACADL
NRN1	0	0.685399	0.461	0.002	0	8	NRN1
COL8A1	0	0.66893	0.49	0.003	0	8	COL8A1
TWIST1	0	0.624732	0.608	0.001	0	8	TWIST1
PCDH19	0	0.623445	0.441	0.007	0	8	PCDH19
GRIA3	0	0.589892	0.451	0.005	0	8	GRIA3
DDIT4L	0	0.583033	0.51	0.006	0	8	DDIT4L
EBF1	0	0.55372	0.559	0.002	0	8	EBF1
HSPA1L	0	0.528713	0.569	0.014	0	8	HSPA1L
NACA2	0	0.516081	0.559	0.014	0	8	NACA2
DCLK1	0	0.514508	0.441	0.002	0	8	DCLK1
CSNK2A3	0	0.50578	0.549	0.007	0	8	CSNK2A3
FBLN2	0	0.502814	0.451	0.002	0	8	FBLN2
NUPR1	0	0.498514	0.373	0.002	0	8	NUPR1
MMP2	0	0.479319	0.353	0.002	0	8	MMP2
FGF7	0	0.478614	0.431	0.002	0	8	FGF7
RSPO3	0	0.417242	0.343	0.001	0	8	RSPO3
CDH13	0	0.397134	0.324	0.001	0	8	CDH13
PDZRN3	0	0.377269	0.373	0.003	0	8	PDZRN3
IRX5	0	0.374254	0.402	0.004	0	8	IRX5
GAS1	0	0.316787	0.255	0.001	0	8	GAS1
EDARADD	0	0.298127	0.314	0.003	0	8	EDARADD
SHOX2	0	0.27933	0.255	0.001	0	8	SHOX2
ATP2B3	0	0.277595	0.265	0.001	0	8	ATP2B3
DNM3OS	0	0.272647	0.255	0.001	0	8	DNM3OS
CSPG4	0	0.260928	0.265	0.001	0	8	CSPG4
FOXC1	2.30847e-305	0.732308	0.657	0.023	8.44923e-301	8	FOXC1
MTRNR2L7	2.2248e-303	0.301961	0.255	0.002	8.14298e-299	8	MTRNR2L7
MTUS2	2.51905e-296	0.367366	0.343	0.004	9.21999e-292	8	MTUS2
COLEC12	2.44649e-278	0.745179	0.471	0.012	8.9544e-274	8	COLEC12
LOX	4.47933e-277	0.412128	0.373	0.006	1.63948e-272	8	LOX
ACTBL2	2.51142e-274	0.356974	0.422	0.009	9.19206e-270	8	ACTBL2
FBN1	2.89541e-274	0.70797	0.529	0.016	1.05975e-269	8	FBN1
NR2F1	2.05646e-273	1.34762	0.784	0.041	7.52685e-269	8	NR2F1
COL12A1	5.50067e-258	0.707014	0.549	0.019	2.0133e-253	8	COL12A1
EPB41L3	2.09579e-254	0.626152	0.588	0.022	7.67079e-250	8	EPB41L3
POTEE	2.71918e-254	0.295593	0.314	0.005	9.95247e-250	8	POTEE
LINC02609	5.64332e-245	0.374193	0.373	0.008	2.06551e-240	8	LINC02609
NGF	1.83306e-236	0.61371	0.441	0.012	6.70917e-232	8	NGF
MTRNR2L10	2.08503e-233	1.85717	0.902	0.07	7.63141e-229	8	MTRNR2L10
MAP1A	6.57695e-233	0.290465	0.284	0.004	2.40723e-228	8	MAP1A
EMP11	8.52851e-229	1.12917	0.755	0.045	3.12152e-224	8	EMP1
ZNF90	2.03065e-220	3.24809	0.99	0.098	7.43239e-216	8	ZNF90
PCOLCE	2.52074e-219	1.42939	0.873	0.069	9.22614e-215	8	PCOLCE
ALDH1L1	5.03978e-217	0.268577	0.275	0.004	1.84461e-212	8	ALDH1L1
PMP22	1.15501e-209	0.768247	0.627	0.033	4.22744e-205	8	PMP22
ZFHX4	8.77085e-207	0.722662	0.598	0.03	3.21022e-202	8	ZFHX4
DDR2	1.76652e-186	0.280207	0.294	0.006	6.46565e-182	8	DDR2
ZEB1	4.87469e-186	0.304137	0.373	0.011	1.78419e-181	8	ZEB1
COPZ2	1.78949e-184	0.313255	0.353	0.01	6.5497e-180	8	COPZ2
COL5A2	5.33866e-184	1.28647	0.676	0.046	1.954e-179	8	COL5A2
CCDC80	4.74463e-181	1.06707	0.608	0.037	1.73658e-176	8	CCDC80
EMP3	1.70533e-177	1.86979	0.98	0.122	6.24168e-173	8	EMP3
MMP23B	4.4153e-175	0.44288	0.451	0.019	1.61605e-170	8	MMP23B
UQCRHL	4.94562e-175	1.16861	0.892	0.097	1.81015e-170	8	UQCRHL
HPR	1.58181e-169	1.08197	0.294	0.007	5.78958e-165	8	HPR
RFESD	5.58485e-162	0.439529	0.471	0.023	2.04411e-157	8	RFESD
HIST1H2BN	2.89625e-160	0.676883	0.539	0.032	1.06006e-155	8	HIST1H2BN
FAM153CP	1.13739e-153	0.780109	0.716	0.064	4.16294e-149	8	FAM153CP
CAMK2N2	2.01894e-150	0.252403	0.304	0.009	7.38954e-146	8	CAMK2N2
HIST3H2A	7.88615e-138	2.79957	0.99	0.182	2.88641e-133	8	HIST3H2A
LGALS1	6.27607e-137	3.52945	1	0.189	2.2971e-132	8	LGALS1
TUBA4A	4.46928e-127	1.76848	0.931	0.159	1.6358e-122	8	TUBA4A
INHBA1	1.70227e-125	1.93631	0.716	0.077	6.23048e-121	8	INHBA
IGFBP4	1.03107e-124	0.713034	0.52	0.039	3.77383e-120	8	IGFBP4
AL391121.1	2.63329e-123	0.361777	0.412	0.024	9.63809e-119	8	AL391121.1
CRYAB	7.15277e-119	1.12092	0.529	0.044	2.61799e-114	8	CRYAB
COL1A1	1.72465e-117	2.37069	0.873	0.145	6.31238e-113	8	COL1A1
ACTA2	1.46639e-113	1.31489	0.51	0.042	5.36712e-109	8	ACTA2
NFIX	5.35573e-112	1.51542	0.931	0.188	1.96025e-107	8	NFIX
KLF41	1.33728e-109	1.18643	0.696	0.087	4.89457e-105	8	KLF4
ZNF503	1.3222e-108	0.802823	0.735	0.098	4.83939e-104	8	ZNF503
TPM2	2.26737e-102	1.02792	0.696	0.092	8.2988e-98	8	TPM2
CYP26B1	4.18695e-102	0.365978	0.294	0.014	1.53247e-97	8	CYP26B1
ANGPT1	1.88304e-96	0.303668	0.284	0.014	6.89211e-92	8	ANGPT1
COL5A1	7.21369e-85	0.385283	0.324	0.022	2.64028e-80	8	COL5A1
EFEMP2	2.64273e-83	1.44704	0.941	0.276	9.67265e-79	8	EFEMP2
S100A1	2.84291e-83	0.265431	0.304	0.019	1.04053e-78	8	S100A1
MEIS1	4.23271e-82	0.341558	0.402	0.035	1.54921e-77	8	MEIS1
ASAP1	2.77647e-80	1.32242	0.922	0.267	1.01622e-75	8	ASAP1
HMGA2	6.60315e-80	0.866525	0.627	0.094	2.41682e-75	8	HMGA2
PRKG2	2.62592e-79	0.472783	0.363	0.029	9.61112e-75	8	PRKG2
PAM	2.89685e-75	0.555317	0.618	0.094	1.06027e-70	8	PAM
CCDC88A	1.71988e-74	0.937128	0.843	0.203	6.29492e-70	8	CCDC88A
MSN1	3.28476e-71	1.6451	0.882	0.256	1.20226e-66	8	MSN
NR1D1	7.3102e-71	0.671934	0.588	0.091	2.67561e-66	8	NR1D1
PTEN	1.10585e-67	1.56195	0.99	0.519	4.04751e-63	8	PTEN
UBA52	1.25867e-65	1.81307	1	0.998	4.60686e-61	8	UBA52
FAU	2.19428e-65	1.72325	1	0.999	8.0313e-61	8	FAU
RPL23	2.54408e-65	1.82403	1	0.999	9.31159e-61	8	RPL23
RPL19	4.39393e-65	1.47646	1	1	1.60822e-60	8	RPL19
NDEL1	1.35317e-64	0.705662	0.755	0.175	4.95275e-60	8	NDEL1
RPL27	1.80287e-64	1.34839	1	0.998	6.59868e-60	8	RPL27
NME2	2.68992e-64	1.46825	1	0.997	9.84536e-60	8	NME2
DPYSL31	3.04553e-64	1.11125	0.755	0.177	1.1147e-59	8	DPYSL3
NBEAL1	8.4908e-64	1.81214	1	0.628	3.10772e-59	8	NBEAL1
ESD	8.64888e-64	2.56497	1	0.69	3.16558e-59	8	ESD
LSM12	1.21201e-63	1.38157	0.961	0.457	4.43606e-59	8	LSM12
RPL8	1.63889e-63	1.30182	1	1	5.99852e-59	8	RPL8
SERF2	2.48827e-63	1.14583	1	1	9.10732e-59	8	SERF2
SLC25A4	6.10841e-63	1.62441	0.98	0.65	2.23574e-58	8	SLC25A4
TIMP21	6.54023e-63	2.09024	1	0.539	2.39379e-58	8	TIMP2
UQCC2	2.57337e-62	1.65142	1	0.757	9.41878e-58	8	UQCC2
RPL35	6.24187e-62	1.37914	1	0.999	2.28459e-57	8	RPL35
RPLP01	8.65669e-62	1.34081	1	0.999	3.16844e-57	8	RPLP0
RPL24	1.36487e-61	1.09702	1	1	4.99557e-57	8	RPL24
RPL302	1.45063e-61	1.46713	1	1	5.30945e-57	8	RPL30
SERPINF1	1.86647e-61	0.349801	0.333	0.032	6.83147e-57	8	SERPINF1
S100A4	5.79091e-61	2.59187	0.853	0.281	2.11953e-56	8	S100A4
HIST2H2AC1	1.03977e-60	0.98302	0.873	0.282	3.80566e-56	8	HIST2H2AC
RPS20	1.06157e-60	1.46768	1	0.997	3.88547e-56	8	RPS20
KCMF1	4.78953e-60	1.13108	0.961	0.447	1.75302e-55	8	KCMF1
UBB	4.88926e-60	2.1503	1	0.997	1.78952e-55	8	UBB
FTH11	5.81097e-60	1.69946	1	1	2.12687e-55	8	FTH1
IFRD11	3.34449e-59	1.01574	0.784	0.217	1.22412e-54	8	IFRD1
RBMS1	4.37822e-59	1.35065	0.951	0.446	1.60247e-54	8	RBMS1
NRP2	2.89277e-58	0.443021	0.373	0.043	1.05878e-53	8	NRP2
RPL32	5.34492e-58	1.06907	1	1	1.95629e-53	8	RPL32
CUEDC2	9.29219e-58	1.37661	0.951	0.483	3.40103e-53	8	CUEDC2
RPS52	4.12756e-57	1.16223	1	0.999	1.51073e-52	8	RPS5
UAP1L1	4.80852e-57	0.388096	0.363	0.042	1.75996e-52	8	UAP1L1
EIF1	8.63633e-57	1.07512	1	0.999	3.16098e-52	8	EIF1
AAMP	3.51001e-56	0.880017	0.882	0.308	1.2847e-51	8	AAMP
RPS141	1.45423e-55	0.951299	1	1	5.32263e-51	8	RPS14
TGFB1	2.08253e-55	1.33358	0.843	0.315	7.62227e-51	8	TGFB1
NDUFB9	4.33782e-55	1.23548	0.99	0.881	1.58769e-50	8	NDUFB9
HBEGF1	5.99106e-55	0.858549	0.471	0.072	2.19279e-50	8	HBEGF
LIX1L	1.06476e-54	0.339846	0.412	0.055	3.89714e-50	8	LIX1L
GNAS	1.3753e-54	1.11036	1	0.997	5.03372e-50	8	GNAS
SMIM29	1.44992e-54	0.693824	0.716	0.184	5.30684e-50	8	SMIM29
IGFBP71	1.46808e-54	2.17175	0.902	0.364	5.37331e-50	8	IGFBP7
RARG	1.95735e-54	0.444665	0.5	0.081	7.16408e-50	8	RARG
PAK3	2.52442e-54	0.341331	0.451	0.065	9.23962e-50	8	PAK3
HSP90AB1	3.56343e-54	1.52369	1	0.996	1.30425e-49	8	HSP90AB1
FAM104A	1.79556e-53	0.820926	0.833	0.268	6.57192e-49	8	FAM104A
NME1	2.28204e-53	1.31446	0.98	0.65	8.35248e-49	8	NME1
SEC61G	6.9436e-53	1.21111	0.99	0.905	2.54143e-48	8	SEC61G
COL16A1	8.2188e-53	0.305242	0.373	0.046	3.00816e-48	8	COL16A1
AL158212.2	1.37644e-52	0.304263	0.343	0.039	5.0379e-48	8	AL158212.2
CNBP	1.42669e-52	1.33373	0.971	0.748	5.22184e-48	8	CNBP
DYNLL2	2.33762e-52	1.09311	0.922	0.475	8.55593e-48	8	DYNLL2
UBE2B	4.15957e-52	1.21229	0.98	0.774	1.52244e-47	8	UBE2B
CD9	4.59953e-52	0.889527	0.696	0.176	1.68347e-47	8	CD9
RPL18A2	1.96876e-51	0.993165	1	1	7.20587e-47	8	RPL18A
PURA	2.11466e-51	0.973859	0.941	0.438	7.73988e-47	8	PURA
UBAP2L	2.21268e-51	1.11966	0.951	0.523	8.09864e-47	8	UBAP2L
SAP30L	3.23465e-51	0.86668	0.735	0.214	1.18391e-46	8	SAP30L
SERBP11	3.47922e-51	1.19796	1	0.977	1.27343e-46	8	SERBP1
SMAP1	5.73904e-51	1.03566	0.99	0.672	2.10055e-46	8	SMAP1
YBX1	1.20175e-50	1.12725	1	0.992	4.39853e-46	8	YBX1
RPL36AL	1.82163e-50	0.997994	1	0.992	6.66734e-46	8	RPL36AL
SELENOM2	3.80779e-50	1.22603	0.971	0.671	1.39369e-45	8	SELENOM
TIMM10B	5.30063e-50	0.819025	0.853	0.32	1.94008e-45	8	TIMM10B
PAIP2	1.72758e-49	1.14106	0.951	0.603	6.32312e-45	8	PAIP2
RALA	2.58405e-49	1.19329	0.941	0.595	9.45788e-45	8	RALA
NENF	4.69134e-49	1.20446	0.98	0.688	1.71708e-44	8	NENF
ARID5B	6.72681e-49	0.719877	0.716	0.202	2.46208e-44	8	ARID5B
CUL1	1.31237e-48	0.858021	0.892	0.365	4.8034e-44	8	CUL1
RPS131	1.63725e-48	0.862148	1	0.999	5.99249e-44	8	RPS13
AHNAK1	2.72272e-48	1.59287	0.961	0.711	9.96544e-44	8	AHNAK
PLEKHO1	2.96948e-48	0.406745	0.51	0.092	1.08686e-43	8	PLEKHO1
PPP1R11	3.25267e-48	1.07671	0.941	0.501	1.19051e-43	8	PPP1R11
PMEPA11	5.0056e-48	1.50719	0.99	0.883	1.8321e-43	8	PMEPA1
GID4	7.63638e-48	0.421415	0.48	0.085	2.79499e-43	8	GID4
FERMT2	1.36993e-47	0.845717	0.804	0.278	5.01407e-43	8	FERMT2
BAX	1.93071e-47	1.26059	0.98	0.791	7.06658e-43	8	BAX
TMEM63B	2.82576e-47	0.744261	0.853	0.321	1.03426e-42	8	TMEM63B
LRP11	2.90964e-47	0.946676	0.902	0.379	1.06496e-42	8	LRP1
RPS212	3.34199e-47	0.935499	1	1	1.2232e-42	8	RPS21
RPL112	3.42248e-47	0.753833	1	1	1.25266e-42	8	RPL11
RPS3A2	4.59095e-47	0.867376	1	1	1.68033e-42	8	RPS3A
RPS111	7.77719e-47	0.715085	1	1	2.84653e-42	8	RPS11
SEM1	1.0612e-46	0.862015	1	0.94	3.88411e-42	8	SEM1
EIF3H	1.06467e-46	1.03668	0.99	0.838	3.8968e-42	8	EIF3H
UBC1	1.26265e-46	1.31187	1	0.993	4.62144e-42	8	UBC
PAFAH1B1	1.67231e-46	1.07473	0.99	0.702	6.12084e-42	8	PAFAH1B1
RPL371	3.48354e-46	0.865584	1	1	1.27501e-41	8	RPL37
COX5A	4.16476e-46	1.14575	1	0.951	1.52434e-41	8	COX5A
SCAND1	5.34624e-46	0.96747	1	0.907	1.95678e-41	8	SCAND1
UBXN1	6.16214e-46	1.06829	1	0.832	2.25541e-41	8	UBXN1
COPS6	1.51485e-45	1.12231	0.98	0.641	5.54449e-41	8	COPS6
PAPPA	2.2029e-45	0.44009	0.353	0.048	8.06283e-41	8	PAPPA
RACK11	4.4333e-45	0.879178	1	0.999	1.62263e-40	8	RACK1
NDUFAB11	6.19273e-45	1.15934	0.961	0.669	2.2666e-40	8	NDUFAB1
KRTCAP2	7.21671e-45	1.02784	0.971	0.908	2.64139e-40	8	KRTCAP2
RPS82	9.42153e-45	0.74718	1	1	3.44838e-40	8	RPS8
NDUFA6	1.85662e-44	0.948889	0.99	0.822	6.79542e-40	8	NDUFA6
ATP5MC2	1.90801e-44	0.803701	1	0.969	6.9835e-40	8	ATP5MC2
RPL15	2.88868e-44	0.654094	1	1	1.05729e-39	8	RPL15
MYO5A	3.34423e-44	0.637837	0.627	0.163	1.22402e-39	8	MYO5A
TAF10	3.94873e-44	1.25299	0.951	0.684	1.44527e-39	8	TAF10
PSMB3	3.96629e-44	1.24652	0.971	0.812	1.4517e-39	8	PSMB3
PGP1	4.23544e-44	1.03036	0.941	0.531	1.55021e-39	8	PGP
SUMO2	6.94287e-44	0.729838	1	0.981	2.54116e-39	8	SUMO2
CDC34	7.7373e-44	0.929427	0.765	0.277	2.83193e-39	8	CDC34
RPL17	9.56789e-44	0.728238	1	1	3.50194e-39	8	RPL17
LIMK2	1.08897e-43	1.03067	0.794	0.308	3.98575e-39	8	LIMK2
PPP3CA	1.09455e-43	1.0923	0.951	0.573	4.00617e-39	8	PPP3CA
TMEFF1	4.08224e-43	0.251614	0.275	0.031	1.49414e-38	8	TMEFF1
CHIC2	5.60821e-43	0.787989	0.804	0.307	2.05266e-38	8	CHIC2
PCBP1	7.07248e-43	0.9035	1	0.884	2.5886e-38	8	PCBP1
RAP1B	7.38014e-43	0.925698	0.98	0.749	2.7012e-38	8	RAP1B
PDCD5	7.77082e-43	0.922447	0.98	0.769	2.8442e-38	8	PDCD5
PURB	1.14465e-42	0.966069	0.863	0.421	4.18952e-38	8	PURB
MBNL2	1.83087e-42	1.01165	0.922	0.505	6.70117e-38	8	MBNL2
MRPL52	2.39993e-42	0.98047	0.98	0.855	8.78397e-38	8	MRPL52
RPLP11	2.47708e-42	0.675488	1	1	9.06637e-38	8	RPLP1
SRGAP3	2.57255e-42	0.250622	0.353	0.05	9.41577e-38	8	SRGAP3
FLYWCH1	4.54685e-42	0.403971	0.471	0.092	1.66419e-37	8	FLYWCH1
POLR2F	6.56172e-42	0.996988	0.951	0.665	2.40165e-37	8	POLR2F
ATP6V0B	7.10526e-42	1.11415	1	0.942	2.60059e-37	8	ATP6V0B
PSMD11	9.01907e-42	0.979513	0.98	0.632	3.30107e-37	8	PSMD11
AKT3	1.05769e-41	0.371787	0.402	0.067	3.87126e-37	8	AKT3
BICD2	1.21266e-41	0.605174	0.696	0.216	4.43846e-37	8	BICD2
REXO2	1.70426e-41	1.00709	0.931	0.579	6.23775e-37	8	REXO2
ARHGAP23	2.47709e-41	0.258642	0.382	0.06	9.06638e-37	8	ARHGAP23
RP9	3.1512e-41	0.603593	0.765	0.27	1.15337e-36	8	RP9
ATOX11	6.62641e-41	0.842807	0.98	0.928	2.42533e-36	8	ATOX1
DNAJC2	1.07586e-40	0.842414	0.873	0.384	3.93777e-36	8	DNAJC2
ATP5MC1	2.68536e-40	1.02705	0.99	0.902	9.82869e-36	8	ATP5MC1
ANKH	3.50793e-40	0.781812	0.627	0.182	1.28394e-35	8	ANKH
SPRY2	4.29227e-40	0.762812	0.706	0.222	1.57101e-35	8	SPRY2
RHEB	5.07705e-40	0.881966	0.961	0.653	1.85825e-35	8	RHEB
RPS192	5.57359e-40	0.656525	1	1	2.03999e-35	8	RPS19
RPL282	7.34618e-40	0.652166	1	1	2.68878e-35	8	RPL28
HINT1	1.28757e-39	0.783149	1	0.998	4.71265e-35	8	HINT1
DIPK1A	1.70406e-39	0.373112	0.5	0.106	6.23703e-35	8	DIPK1A
H2AFZ1	1.71458e-39	1.02634	1	0.941	6.27553e-35	8	H2AFZ
PSMB5	1.99376e-39	1.14702	0.98	0.89	7.29736e-35	8	PSMB5
SNRPD2	2.05516e-39	0.90037	0.98	0.896	7.5221e-35	8	SNRPD2
CCDC85B	2.53488e-39	0.693354	0.706	0.242	9.27792e-35	8	CCDC85B
ACTB1	2.73308e-39	0.993014	1	0.999	1.00034e-34	8	ACTB
EIF1AD	2.79509e-39	0.37136	0.5	0.108	1.02303e-34	8	EIF1AD
RPL35A1	3.46653e-39	0.608914	1	1	1.26879e-34	8	RPL35A
WDR26	4.0042e-39	0.786283	0.873	0.455	1.46558e-34	8	WDR26
SMDT1	5.13993e-39	0.86308	0.971	0.827	1.88127e-34	8	SMDT1
KMT2E	6.82722e-39	1.0405	0.941	0.699	2.49883e-34	8	KMT2E
CTNNB1	6.93308e-39	1.01935	0.971	0.743	2.53758e-34	8	CTNNB1
RPL27A2	1.67023e-38	0.688181	1	1	6.11321e-34	8	RPL27A
COMMD1	2.70678e-38	0.971436	0.863	0.496	9.90707e-34	8	COMMD1
PPP1R14B	2.80559e-38	1.05679	0.98	0.858	1.02688e-33	8	PPP1R14B
CNOT4	3.70556e-38	0.697207	0.843	0.37	1.35627e-33	8	CNOT4
TRPS1	7.65298e-38	0.537219	0.627	0.182	2.80107e-33	8	TRPS1
RGS17	1.27634e-37	0.311647	0.441	0.087	4.67153e-33	8	RGS17
ELOB	1.28404e-37	0.628759	1	0.996	4.69972e-33	8	ELOB
MTDH	1.83407e-37	0.71248	1	0.93	6.7129e-33	8	MTDH
EPC2	2.22901e-37	0.577492	0.765	0.279	8.15839e-33	8	EPC2
KLF7	2.59067e-37	0.517364	0.598	0.163	9.4821e-33	8	KLF7
HSPE1	2.98955e-37	0.800245	1	0.966	1.0942e-32	8	HSPE1
H3F3B1	3.33724e-37	1.08265	1	0.999	1.22146e-32	8	H3F3B
ZFAND5	3.48105e-37	0.940558	0.98	0.781	1.2741e-32	8	ZFAND5
PSMB6	4.30038e-37	1.05748	0.98	0.887	1.57398e-32	8	PSMB6
SPAG9	5.29882e-37	0.926192	0.951	0.61	1.93942e-32	8	SPAG9
ETF1	5.40261e-37	0.842495	0.912	0.54	1.97741e-32	8	ETF1
TMEM60	5.57754e-37	0.646365	0.824	0.362	2.04143e-32	8	TMEM60
SEPTIN7	6.28037e-37	1.00978	0.99	0.888	2.29868e-32	8	SEPTIN7
RPL132	6.8867e-37	0.710501	1	1	2.5206e-32	8	RPL13
VAPA	6.90431e-37	0.927354	0.971	0.877	2.52704e-32	8	VAPA
WDR74	7.17581e-37	0.653496	0.657	0.208	2.62642e-32	8	WDR74
UBE2D3	8.47437e-37	0.818084	0.98	0.844	3.1017e-32	8	UBE2D3
PLPP3	9.41923e-37	0.920473	0.843	0.433	3.44753e-32	8	PLPP3
ATP5MG	1.02971e-36	0.645101	1	0.993	3.76884e-32	8	ATP5MG
MEF2A	1.58446e-36	0.948511	0.824	0.38	5.79928e-32	8	MEF2A
EIF4G21	2.20712e-36	0.834697	1	0.98	8.07827e-32	8	EIF4G2
PITPNA	2.34702e-36	0.719993	0.794	0.351	8.59034e-32	8	PITPNA
TCP1	2.6387e-36	0.880095	0.971	0.752	9.6579e-32	8	TCP1
WBP4	2.70052e-36	0.769612	0.794	0.339	9.88419e-32	8	WBP4
RPS25	3.8064e-36	0.632679	1	1	1.39318e-31	8	RPS25
RPS231	6.25631e-36	0.650072	1	1	2.28987e-31	8	RPS23
[truncated: 2,148 more rows]
