# Supplementary material for: Generation of functional ciliated cholangiocytes from human pluripotent stem cells
Source: Nat Commun. 2021 Nov 11;12:6504. doi: 10.1038/s41467-021-26764-0 (PMC8586142; doi:10.1038/s41467-021-26764-0)
Supplement: Supplementary file 6 — Supplementary Data 2 [file 41467_2021_26764_MOESM6_ESM.xlsx]

## Sheet: Supplementary Data 2
Differentially expreesed genes in 2D dominant, 3D dominant and Combine clusters
	p_val	avg_logFC	pct.1	pct.2	p_val_adj	cluster	gene
SERPINA3	1.36912e-272	0.657749	0.996	0.907	5.0111e-268	hPSC_combine	SERPINA3
CFB	2.34118e-256	0.513911	0.952	0.802	8.56897e-252	hPSC_combine	CFB
CFTR	2.23244e-244	0.385271	0.999	0.987	8.17095e-240	hPSC_combine	CFTR
AGT	4.73311e-169	0.469361	0.889	0.682	1.73236e-164	hPSC_combine	AGT
CTSC	1.6051e-165	0.374021	0.985	0.935	5.87484e-161	hPSC_combine	CTSC
IFITM3	5.39849e-160	0.354697	0.99	0.957	1.9759e-155	hPSC_combine	IFITM3
SPP1	2.43433e-159	0.442175	1	0.999	8.9099e-155	hPSC_combine	SPP1
C3	1.20194e-152	0.444281	0.955	0.848	4.39921e-148	hPSC_combine	C3
CD63	3.11166e-137	0.195329	1	0.999	1.1389e-132	hPSC_combine	CD63
MYL6	4.54517e-137	0.184428	1	1	1.66358e-132	hPSC_combine	MYL6
ATP5F1B	1.24087e-134	0.313823	0.979	0.94	4.54169e-130	hPSC_combine	ATP5F1B
IL32	1.47247e-130	0.324747	0.947	0.792	5.3894e-126	hPSC_combine	IL32
LCN2	1.07088e-129	0.45726	1	0.996	3.91953e-125	hPSC_combine	LCN2
SERPING1	8.39269e-124	0.317993	0.948	0.882	3.07181e-119	hPSC_combine	SERPING1
FN1	5.87408e-119	0.285101	0.991	0.927	2.14997e-114	hPSC_combine	FN1
WFDC2	1.16514e-111	0.370457	0.987	0.96	4.26455e-107	hPSC_combine	WFDC2
B2M	6.75824e-111	0.224477	1	0.998	2.47358e-106	hPSC_combine	B2M
MYL12A	1.54085e-104	0.209392	0.997	0.989	5.63967e-100	hPSC_combine	MYL12A
TM4SF4	8.35633e-104	0.22768	0.999	0.99	3.0585e-99	hPSC_combine	TM4SF4
LAMP2	2.0094e-102	0.236876	0.955	0.888	7.3546e-98	hPSC_combine	LAMP2
ENO1	3.1266e-100	0.229541	0.982	0.945	1.14437e-95	hPSC_combine	ENO1
TMSB4X	2.27553e-99	0.182148	1	1	8.32866e-95	hPSC_combine	TMSB4X
MMP7	3.07173e-99	0.297448	0.914	0.786	1.12429e-94	hPSC_combine	MMP7
DST	1.63392e-98	0.25098	0.995	0.975	5.98032e-94	hPSC_combine	DST
CDH6	3.27412e-98	0.26257	0.961	0.883	1.19836e-93	hPSC_combine	CDH6
CLDN6	1.65039e-97	0.289567	0.91	0.715	6.04059e-93	hPSC_combine	CLDN6
ATP1A1	6.35795e-97	0.228055	0.999	0.998	2.32707e-92	hPSC_combine	ATP1A1
NDUFA13	7.40636e-96	0.179863	0.999	0.993	2.7108e-91	hPSC_combine	NDUFA13
CFH	3.30108e-94	0.293079	0.917	0.856	1.20823e-89	hPSC_combine	CFH
TIMP1	3.67583e-94	0.261146	0.93	0.84	1.34539e-89	hPSC_combine	TIMP1
CD59	7.07325e-94	0.186286	0.999	0.992	2.58888e-89	hPSC_combine	CD59
MT-ND3	3.55924e-87	0.179287	1	1	1.30272e-82	hPSC_combine	MT-ND3
HSP90B1	4.40084e-87	0.203705	0.996	0.988	1.61075e-82	hPSC_combine	HSP90B1
MT-ATP6	4.10115e-85	0.216701	1	1	1.50106e-80	hPSC_combine	MT-ATP6
TUBA1A	2.15547e-82	0.270797	0.757	0.584	7.88922e-78	hPSC_combine	TUBA1A
HSPA8	3.23682e-80	0.18971	0.989	0.978	1.18471e-75	hPSC_combine	HSPA8
MYL12B	6.97024e-78	0.168805	0.996	0.995	2.55118e-73	hPSC_combine	MYL12B
CYBA	2.05436e-76	0.192485	0.998	0.984	7.51918e-72	hPSC_combine	CYBA
PPIB	3.98769e-76	0.178155	0.991	0.98	1.45953e-71	hPSC_combine	PPIB
MTRNR2L12	8.82594e-74	0.210227	0.993	0.989	3.23038e-69	hPSC_combine	MTRNR2L12
CLDN7	1.13856e-73	0.198322	0.95	0.881	4.16726e-69	hPSC_combine	CLDN7
VTCN1	3.59156e-73	0.248281	0.818	0.677	1.31455e-68	hPSC_combine	VTCN1
GC	4.90641e-73	0.20654	0.999	0.997	1.7958e-68	hPSC_combine	GC
NDUFV2	2.92951e-72	0.183362	0.973	0.942	1.07223e-67	hPSC_combine	NDUFV2
ADAM9	3.15816e-71	0.211052	0.932	0.815	1.15592e-66	hPSC_combine	ADAM9
ZG16B	1.52549e-70	0.229907	0.759	0.601	5.58345e-66	hPSC_combine	ZG16B
ATP5F1A	2.4337e-70	0.187807	0.98	0.963	8.90758e-66	hPSC_combine	ATP5F1A
ATP5MC3	2.34104e-68	0.210165	0.985	0.975	8.56844e-64	hPSC_combine	ATP5MC3
MYO1B	5.11612e-68	0.233125	0.84	0.744	1.87255e-63	hPSC_combine	MYO1B
MDH1	2.02409e-67	0.20644	0.83	0.733	7.40835e-63	hPSC_combine	MDH1
VIM	2.83373e-67	0.205249	0.974	0.902	1.03717e-62	hPSC_combine	VIM
RPN2	8.96309e-67	0.193309	0.946	0.893	3.28058e-62	hPSC_combine	RPN2
COX6A1	2.76376e-66	0.167139	0.996	0.993	1.01156e-61	hPSC_combine	COX6A1
CFI	5.70978e-66	0.211859	0.92	0.871	2.08984e-61	hPSC_combine	CFI
GAPDH	2.34522e-65	0.160127	0.998	0.998	8.58376e-61	hPSC_combine	GAPDH
APCS	4.35523e-65	0.254572	0.411	0.241	1.59406e-60	hPSC_combine	APCS
SPINK1	6.47976e-64	0.258566	1	1	2.37166e-59	hPSC_combine	SPINK1
MT-ND1	1.31756e-63	0.210721	1	1	4.82238e-59	hPSC_combine	MT-ND1
CXCL6	1.14451e-62	0.328439	0.867	0.741	4.18901e-58	hPSC_combine	CXCL6
SLC12A2	1.72138e-62	0.223054	0.983	0.923	6.30041e-58	hPSC_combine	SLC12A2
HIF1A	1.89319e-62	0.193907	0.963	0.917	6.92928e-58	hPSC_combine	HIF1A
HLA-A	8.79333e-59	0.189503	0.974	0.933	3.21845e-54	hPSC_combine	HLA-A
CD47	3.67687e-58	0.192916	0.845	0.756	1.34577e-53	hPSC_combine	CD47
CTSD	2.86126e-57	0.189113	0.987	0.956	1.04725e-52	hPSC_combine	CTSD
DCDC2	5.64098e-57	0.172323	0.973	0.932	2.06466e-52	hPSC_combine	DCDC2
PLPP2	1.3014e-56	0.183101	0.94	0.877	4.76324e-52	hPSC_combine	PLPP2
SPTBN1	1.5631e-56	0.165724	0.996	0.991	5.72109e-52	hPSC_combine	SPTBN1
ATP5F1C	5.73269e-56	0.168654	0.94	0.899	2.09822e-51	hPSC_combine	ATP5F1C
MT-ND4	5.03609e-55	0.179386	1	1	1.84326e-50	hPSC_combine	MT-ND4
NNMT	1.25903e-53	0.299753	0.492	0.336	4.60818e-49	hPSC_combine	NNMT
TUBB3	3.94656e-53	0.15914	0.516	0.33	1.44448e-48	hPSC_combine	TUBB3
CALR	9.71248e-53	0.160324	0.989	0.978	3.55486e-48	hPSC_combine	CALR
SERPINA5	7.76859e-52	0.179967	0.959	0.884	2.84338e-47	hPSC_combine	SERPINA5
CXCL5	5.09304e-51	0.249979	0.9	0.788	1.8641e-46	hPSC_combine	CXCL5
UGT2B15	6.76009e-51	0.260819	0.801	0.692	2.47426e-46	hPSC_combine	UGT2B15
MDH2	7.04928e-51	0.176226	0.864	0.796	2.58011e-46	hPSC_combine	MDH2
AC022075.1	1.13308e-50	0.201802	0.71	0.558	4.14718e-46	hPSC_combine	AC022075.1
CYCS	2.21143e-50	0.18904	0.933	0.89	8.09404e-46	hPSC_combine	CYCS
ANXA3	2.37513e-50	0.183431	0.868	0.787	8.69321e-46	hPSC_combine	ANXA3
SERPINA6	7.09099e-50	0.203521	0.637	0.51	2.59537e-45	hPSC_combine	SERPINA6
GSTO1	1.10698e-49	0.157081	0.976	0.941	4.05166e-45	hPSC_combine	GSTO1
PLSCR1	6.6351e-49	0.170117	0.853	0.789	2.42851e-44	hPSC_combine	PLSCR1
PKM	1.2148e-48	0.190243	0.949	0.888	4.44629e-44	hPSC_combine	PKM
IFITM2	1.40842e-48	0.217763	0.919	0.86	5.15497e-44	hPSC_combine	IFITM2
COX7B	1.56928e-48	0.155509	0.989	0.979	5.74371e-44	hPSC_combine	COX7B
ATP6V0B	1.71545e-48	0.165085	0.961	0.922	6.27873e-44	hPSC_combine	ATP6V0B
PLCG2	1.31519e-46	0.20688	0.804	0.72	4.81371e-42	hPSC_combine	PLCG2
LAMB1	1.70969e-45	0.167537	0.759	0.665	6.25765e-41	hPSC_combine	LAMB1
NDUFA1	5.33582e-45	0.150769	0.961	0.933	1.95297e-40	hPSC_combine	NDUFA1
UQCRFS1	4.62929e-44	0.154759	0.909	0.86	1.69437e-39	hPSC_combine	UQCRFS1
APOE	1.84086e-43	0.178175	0.548	0.417	6.73774e-39	hPSC_combine	APOE
LAMC1	2.5884e-43	0.163879	0.877	0.786	9.47382e-39	hPSC_combine	LAMC1
HSPA5	9.49058e-43	0.150601	0.977	0.957	3.47365e-38	hPSC_combine	HSPA5
HEXB	4.97483e-42	0.168014	0.791	0.716	1.82084e-37	hPSC_combine	HEXB
LAPTM4A	4.11168e-41	0.151123	0.938	0.907	1.50492e-36	hPSC_combine	LAPTM4A
IFI6	6.66287e-41	0.182402	0.689	0.585	2.43868e-36	hPSC_combine	IFI6
CKB	2.85789e-40	0.197211	0.805	0.736	1.04602e-35	hPSC_combine	CKB
TESC	5.10909e-39	0.164482	0.973	0.937	1.86998e-34	hPSC_combine	TESC
CCND2	1.16046e-38	0.178377	0.864	0.763	4.24742e-34	hPSC_combine	CCND2
PROM1	1.02509e-37	0.151152	0.951	0.906	3.75193e-33	hPSC_combine	PROM1
WIPI1	3.33561e-37	0.151635	0.647	0.542	1.22087e-32	hPSC_combine	WIPI1
MT-ND2	4.81751e-37	0.157305	1	0.999	1.76326e-32	hPSC_combine	MT-ND2
MUC20	1.79653e-36	0.214648	0.648	0.545	6.57549e-32	hPSC_combine	MUC20
TMEM176B	6.60664e-36	0.182901	0.816	0.757	2.4181e-31	hPSC_combine	TMEM176B
TXNDC17	2.44016e-35	0.155302	0.954	0.91	8.93122e-31	hPSC_combine	TXNDC17
CHCHD10	4.61947e-35	0.158653	0.897	0.841	1.69077e-30	hPSC_combine	CHCHD10
HABP2	7.77908e-35	0.167867	0.875	0.815	2.84722e-30	hPSC_combine	HABP2
STAP2	3.96468e-34	0.157584	0.725	0.654	1.45111e-29	hPSC_combine	STAP2
TUBB2A	7.61529e-34	0.150847	0.559	0.45	2.78727e-29	hPSC_combine	TUBB2A
ACSM3	3.88202e-32	0.201575	0.702	0.6	1.42086e-27	hPSC_combine	ACSM3
NAMPT	5.57715e-31	0.170561	0.721	0.65	2.04129e-26	hPSC_combine	NAMPT
LTB	8.94713e-31	0.183301	0.601	0.468	3.27474e-26	hPSC_combine	LTB
HYI	2.23296e-30	0.153303	0.567	0.472	8.17286e-26	hPSC_combine	HYI
HLA-DRB1	1.61018e-28	0.16148	0.39	0.298	5.89344e-24	hPSC_combine	HLA-DRB1
CLTRN	1.61049e-28	0.15674	0.679	0.593	5.89456e-24	hPSC_combine	CLTRN
PDLIM1	1.79045e-27	0.160004	0.936	0.909	6.55323e-23	hPSC_combine	PDLIM1
BEX1	1.92635e-27	0.201142	0.928	0.856	7.05063e-23	hPSC_combine	BEX1
SLCO3A1	9.65576e-26	0.194016	0.427	0.344	3.5341e-21	hPSC_combine	SLCO3A1
CP	1.68536e-24	0.153093	0.379	0.279	6.16858e-20	hPSC_combine	CP
UBD	2.94325e-24	0.150674	0.515	0.436	1.07726e-19	hPSC_combine	UBD
CCL28	1.28553e-22	0.186437	0.679	0.608	4.70519e-18	hPSC_combine	CCL28
TNFAIP2	1.38095e-20	0.153192	0.896	0.821	5.05441e-16	hPSC_combine	TNFAIP2
CD74	1.52283e-20	0.154679	0.427	0.35	5.57371e-16	hPSC_combine	CD74
ANKRD1	7.73582e-20	0.197369	0.443	0.35	2.83139e-15	hPSC_combine	ANKRD1
LYZ	9.03148e-20	0.15552	0.979	0.963	3.30561e-15	hPSC_combine	LYZ
CCL20	5.05198e-08	0.205235	0.781	0.774	0.00184908	hPSC_combine	CCL20
CCL2	0.000720415	0.182445	0.586	0.566	1	hPSC_combine	CCL2
FOS	0	1.18428	0.752	0.301	0	hPSC_3D_dominant	FOS
FOSB	0	0.940295	0.674	0.219	0	hPSC_3D_dominant	FOSB
RPL3	0	0.531499	1	1	0	hPSC_3D_dominant	RPL3
RPL30	0	0.524923	1	1	0	hPSC_3D_dominant	RPL30
RPS2	0	0.518981	1	1	0	hPSC_3D_dominant	RPS2
SNHG29	0	0.516623	0.994	0.98	0	hPSC_3D_dominant	SNHG29
RPS5	0	0.506913	1	0.999	0	hPSC_3D_dominant	RPS5
RPS27	0	0.501853	1	1	0	hPSC_3D_dominant	RPS27
RPS3A	0	0.497497	1	1	0	hPSC_3D_dominant	RPS3A
RPS3	0	0.487956	1	0.999	0	hPSC_3D_dominant	RPS3
RPS8	0	0.481624	1	1	0	hPSC_3D_dominant	RPS8
RPL39	0	0.477376	1	1	0	hPSC_3D_dominant	RPL39
RPS13	0	0.470389	1	0.999	0	hPSC_3D_dominant	RPS13
RPL21	0	0.467653	1	1	0	hPSC_3D_dominant	RPL21
RPS24	0	0.466782	1	1	0	hPSC_3D_dominant	RPS24
RPS15	0	0.454937	1	1	0	hPSC_3D_dominant	RPS15
RPSA	0	0.450998	0.999	0.998	0	hPSC_3D_dominant	RPSA
RPL27A	0	0.447973	1	1	0	hPSC_3D_dominant	RPL27A
RPS4X	0	0.447356	1	1	0	hPSC_3D_dominant	RPS4X
RPS9	0	0.443744	1	1	0	hPSC_3D_dominant	RPS9
RPL18A	0	0.440597	1	1	0	hPSC_3D_dominant	RPL18A
EEF1B2	0	0.440404	0.998	0.994	0	hPSC_3D_dominant	EEF1B2
RPL11	0	0.436809	1	1	0	hPSC_3D_dominant	RPL11
RPS21	0	0.433972	1	1	0	hPSC_3D_dominant	RPS21
RPL18	0	0.433873	1	1	0	hPSC_3D_dominant	RPL18
RPS15A	0	0.430939	1	1	0	hPSC_3D_dominant	RPS15A
RPL13	0	0.418835	1	1	0	hPSC_3D_dominant	RPL13
RPS28	0	0.418615	1	1	0	hPSC_3D_dominant	RPS28
RPL28	0	0.413917	1	1	0	hPSC_3D_dominant	RPL28
RPLP0	0	0.407023	1	0.999	0	hPSC_3D_dominant	RPLP0
RPS12	0	0.403021	1	1	0	hPSC_3D_dominant	RPS12
RPL34	0	0.39801	1	1	0	hPSC_3D_dominant	RPL34
RPL12	0	0.391278	1	0.999	0	hPSC_3D_dominant	RPL12
RPL10A	0	0.391012	1	0.999	0	hPSC_3D_dominant	RPL10A
RPL23A	0	0.388206	0.999	0.999	0	hPSC_3D_dominant	RPL23A
RPL10	0	0.387264	1	1	0	hPSC_3D_dominant	RPL10
ANXA4	0	0.386522	1	1	0	hPSC_3D_dominant	ANXA4
RPLP1	0	0.383284	1	1	0	hPSC_3D_dominant	RPLP1
RPS27A	0	0.383229	1	0.999	0	hPSC_3D_dominant	RPS27A
RPL26	0	0.380246	1	1	0	hPSC_3D_dominant	RPL26
RPL37	0	0.377441	1	1	0	hPSC_3D_dominant	RPL37
RPL29	0	0.375413	1	1	0	hPSC_3D_dominant	RPL29
RPL5	0	0.372037	1	1	0	hPSC_3D_dominant	RPL5
RPS11	0	0.370501	1	1	0	hPSC_3D_dominant	RPS11
RPL14	0	0.368441	1	1	0	hPSC_3D_dominant	RPL14
RPS6	0	0.364098	1	0.999	0	hPSC_3D_dominant	RPS6
RPL7	0	0.35789	1	0.999	0	hPSC_3D_dominant	RPL7
NACA	0	0.351394	1	1	0	hPSC_3D_dominant	NACA
RPL6	0	0.349246	1	1	0	hPSC_3D_dominant	RPL6
RPS14	0	0.340246	1	1	0	hPSC_3D_dominant	RPS14
RPS23	0	0.339815	1	1	0	hPSC_3D_dominant	RPS23
RACK1	0	0.33924	0.999	1	0	hPSC_3D_dominant	RACK1
RPL19	0	0.333867	1	1	0	hPSC_3D_dominant	RPL19
RPL32	0	0.328088	1	1	0	hPSC_3D_dominant	RPL32
RPL13A	0	0.320483	1	1	0	hPSC_3D_dominant	RPL13A
RPS18	0	0.319367	1	1	0	hPSC_3D_dominant	RPS18
RPS16	0	0.311532	1	1	0	hPSC_3D_dominant	RPS16
RPL37A	0	0.306321	1	1	0	hPSC_3D_dominant	RPL37A
RPL17	8.05066e-299	0.278954	1	1	2.94662e-294	hPSC_3D_dominant	RPL17
RPL9	1.71235e-298	0.311858	1	1	6.26738e-294	hPSC_3D_dominant	RPL9
RPS19	8.45982e-298	0.395228	1	1	3.09638e-293	hPSC_3D_dominant	RPS19
RPL35A	2.3745e-295	0.319195	1	1	8.6909e-291	hPSC_3D_dominant	RPL35A
RPL22	4.67528e-295	0.333492	1	0.998	1.7112e-290	hPSC_3D_dominant	RPL22
RPL15	1.20109e-290	0.270258	1	1	4.39612e-286	hPSC_3D_dominant	RPL15
EGR1	2.16986e-278	0.722005	0.741	0.38	7.94191e-274	hPSC_3D_dominant	EGR1
EEF1A1	4.90701e-277	0.260569	1	1	1.79602e-272	hPSC_3D_dominant	EEF1A1
CLDN10	9.14211e-275	0.80071	0.811	0.487	3.3461e-270	hPSC_3D_dominant	CLDN10
ADH1C	3.21269e-268	0.633402	0.886	0.65	1.17588e-263	hPSC_3D_dominant	ADH1C
RPL23	4.18835e-263	0.363171	1	0.999	1.53298e-258	hPSC_3D_dominant	RPL23
EEF1G	1.57957e-261	0.277444	1	1	5.78138e-257	hPSC_3D_dominant	EEF1G
LGALS4	1.87888e-258	0.915287	0.666	0.322	6.8769e-254	hPSC_3D_dominant	LGALS4
RPL36A	1.07339e-253	0.33487	1	0.996	3.9287e-249	hPSC_3D_dominant	RPL36A
RPL41	1.12588e-253	0.216283	1	1	4.12082e-249	hPSC_3D_dominant	RPL41
TPT1	4.95471e-253	0.217291	1	1	1.81347e-248	hPSC_3D_dominant	TPT1
RPL8	5.30465e-252	0.281584	1	1	1.94156e-247	hPSC_3D_dominant	RPL8
RPL36	1.20192e-248	0.300336	1	0.999	4.39916e-244	hPSC_3D_dominant	RPL36
RPS25	1.55476e-245	0.300269	1	1	5.69057e-241	hPSC_3D_dominant	RPS25
RPL7A	1.39215e-243	0.250868	1	1	5.09539e-239	hPSC_3D_dominant	RPL7A
UBA52	1.00341e-238	0.311547	0.999	0.997	3.67258e-234	hPSC_3D_dominant	UBA52
RPL24	1.0778e-236	0.258143	1	1	3.94486e-232	hPSC_3D_dominant	RPL24
ID1	1.15435e-235	0.84173	0.759	0.451	4.22505e-231	hPSC_3D_dominant	ID1
RPS7	2.37462e-232	0.248651	1	1	8.69135e-228	hPSC_3D_dominant	RPS7
NPM1	6.89128e-228	0.370978	0.991	0.98	2.52228e-223	hPSC_3D_dominant	NPM1
HNRNPA1	1.93415e-226	0.405916	0.985	0.957	7.07919e-222	hPSC_3D_dominant	HNRNPA1
IER2	3.93212e-221	0.73822	0.859	0.717	1.43919e-216	hPSC_3D_dominant	IER2
A4GNT	3.33257e-220	0.411597	0.481	0.151	1.21975e-215	hPSC_3D_dominant	A4GNT
CA2	9.76696e-219	0.557372	0.728	0.441	3.5748e-214	hPSC_3D_dominant	CA2
NOP53	5.26926e-212	0.427143	0.888	0.732	1.9286e-207	hPSC_3D_dominant	NOP53
RPL31	3.16358e-204	0.304513	0.998	0.997	1.1579e-199	hPSC_3D_dominant	RPL31
PFDN5	4.0476e-203	0.30822	0.998	0.993	1.48146e-198	hPSC_3D_dominant	PFDN5
AQP1	5.12735e-203	0.796365	0.672	0.353	1.87666e-198	hPSC_3D_dominant	AQP1
EEF1D	2.23202e-200	0.337484	0.993	0.975	8.16943e-196	hPSC_3D_dominant	EEF1D
GAS5	3.25065e-194	0.40187	0.951	0.877	1.18977e-189	hPSC_3D_dominant	GAS5
SNHG8	4.53721e-192	0.396994	0.934	0.848	1.66066e-187	hPSC_3D_dominant	SNHG8
JUNB	2.37562e-186	0.626309	0.733	0.489	8.69501e-182	hPSC_3D_dominant	JUNB
EIF3E	6.83814e-184	0.352561	0.961	0.909	2.50283e-179	hPSC_3D_dominant	EIF3E
FABP1	2.63975e-183	0.561849	0.424	0.131	9.66174e-179	hPSC_3D_dominant	FABP1
ALB	6.88346e-183	0.912429	0.783	0.559	2.51942e-178	hPSC_3D_dominant	ALB
CAPS	5.88439e-181	0.414105	0.689	0.403	2.15374e-176	hPSC_3D_dominant	CAPS
SFRP5	2.65296e-178	0.474362	0.878	0.688	9.71009e-174	hPSC_3D_dominant	SFRP5
RPS20	5.88766e-177	0.285742	0.998	0.997	2.15494e-172	hPSC_3D_dominant	RPS20
ANGPTL1	2.19762e-176	0.303298	0.283	0.049	8.04353e-172	hPSC_3D_dominant	ANGPTL1
FAU	3.25373e-171	0.227113	1	0.999	1.1909e-166	hPSC_3D_dominant	FAU
CAPN6	2.70395e-166	0.462109	0.64	0.359	9.89671e-162	hPSC_3D_dominant	CAPN6
GSTA1	1.48362e-165	0.591261	0.3	0.066	5.43019e-161	hPSC_3D_dominant	GSTA1
ZFP36	9.06058e-165	0.426847	0.578	0.274	3.31626e-160	hPSC_3D_dominant	ZFP36
JUN	2.3065e-164	0.63854	0.849	0.752	8.44203e-160	hPSC_3D_dominant	JUN
NPY1R	1.6472e-161	0.31575	0.261	0.046	6.02891e-157	hPSC_3D_dominant	NPY1R
ATF3	3.1717e-161	0.629956	0.555	0.248	1.16088e-156	hPSC_3D_dominant	ATF3
PTGR1	2.72683e-151	0.436315	0.746	0.555	9.98046e-147	hPSC_3D_dominant	PTGR1
PAH	5.7571e-151	0.417967	0.846	0.682	2.10715e-146	hPSC_3D_dominant	PAH
TOMM7	1.74815e-149	0.314948	0.978	0.948	6.39841e-145	hPSC_3D_dominant	TOMM7
CCN2	1.53056e-148	0.665046	0.772	0.552	5.602e-144	hPSC_3D_dominant	CCN2
TSPAN8	1.50774e-146	0.761013	0.726	0.538	5.51847e-142	hPSC_3D_dominant	TSPAN8
SCGN	2.77514e-138	0.38356	0.559	0.296	1.01573e-133	hPSC_3D_dominant	SCGN
SNHG6	2.60561e-137	0.34554	0.871	0.765	9.5368e-133	hPSC_3D_dominant	SNHG6
ID2	1.64216e-136	0.472582	0.93	0.865	6.01047e-132	hPSC_3D_dominant	ID2
UBE2E3	2.73259e-136	0.352424	0.916	0.844	1.00016e-131	hPSC_3D_dominant	UBE2E3
FTL	4.61265e-136	0.319403	1	1	1.68828e-131	hPSC_3D_dominant	FTL
BTG2	4.17266e-132	0.582599	0.707	0.521	1.52723e-127	hPSC_3D_dominant	BTG2
RPS29	1.086e-130	0.189147	1	1	3.97488e-126	hPSC_3D_dominant	RPS29
ANXA13	1.27114e-130	0.320926	0.981	0.935	4.65249e-126	hPSC_3D_dominant	ANXA13
SLC4A4	2.35731e-130	0.327458	0.985	0.944	8.62798e-126	hPSC_3D_dominant	SLC4A4
RARRES2	4.13173e-130	0.355118	0.444	0.191	1.51226e-125	hPSC_3D_dominant	RARRES2
AC020916.1	1.07966e-129	0.33016	0.49	0.232	3.95168e-125	hPSC_3D_dominant	AC020916.1
MT2A	2.7036e-129	0.781626	0.5	0.245	9.89543e-125	hPSC_3D_dominant	MT2A
GAMT	2.808e-129	0.337243	0.719	0.511	1.02775e-124	hPSC_3D_dominant	GAMT
GATM	6.50046e-129	0.364992	0.82	0.673	2.37923e-124	hPSC_3D_dominant	GATM
RPL35	2.42264e-128	0.182336	1	0.999	8.86712e-124	hPSC_3D_dominant	RPL35
IQGAP2	1.6149e-122	0.320472	0.796	0.62	5.91071e-118	hPSC_3D_dominant	IQGAP2
MPC2	4.02852e-120	0.268457	0.983	0.977	1.47448e-115	hPSC_3D_dominant	MPC2
HSD17B2	8.26084e-119	0.387483	0.807	0.666	3.02355e-114	hPSC_3D_dominant	HSD17B2
RPLP2	8.89435e-119	0.169303	1	0.999	3.25542e-114	hPSC_3D_dominant	RPLP2
BTG1	1.13021e-118	0.311627	0.994	0.989	4.13668e-114	hPSC_3D_dominant	BTG1
SAT2	3.98942e-118	0.343364	0.902	0.834	1.46017e-113	hPSC_3D_dominant	SAT2
KCNQ1OT1	2.33306e-117	0.585334	0.835	0.692	8.53922e-113	hPSC_3D_dominant	KCNQ1OT1
H19	8.14077e-116	0.644443	0.835	0.644	2.9796e-111	hPSC_3D_dominant	H19
KLF10	9.36756e-116	0.318674	0.517	0.273	3.42862e-111	hPSC_3D_dominant	KLF10
H3F3B	9.20404e-115	0.295942	1	1	3.36877e-110	hPSC_3D_dominant	H3F3B
NPW	4.25891e-113	0.406908	0.31	0.104	1.5588e-108	hPSC_3D_dominant	NPW
TMEM238	2.28932e-112	0.298868	0.634	0.424	8.37914e-108	hPSC_3D_dominant	TMEM238
JUND	1.26183e-111	0.381145	0.893	0.836	4.61843e-107	hPSC_3D_dominant	JUND
VEGFA	2.27117e-108	0.373499	0.876	0.778	8.3127e-104	hPSC_3D_dominant	VEGFA
GABRB3	1.70055e-107	0.325593	0.56	0.333	6.22417e-103	hPSC_3D_dominant	GABRB3
AC007906.2	5.12361e-107	0.270236	0.341	0.132	1.87529e-102	hPSC_3D_dominant	AC007906.2
TOB1	2.33724e-106	0.360189	0.705	0.54	8.55454e-102	hPSC_3D_dominant	TOB1
NDRG1	4.15175e-106	0.269914	0.413	0.191	1.51958e-101	hPSC_3D_dominant	NDRG1
FBP1	1.25774e-105	0.28988	0.52	0.298	4.60346e-101	hPSC_3D_dominant	FBP1
LIMA1	1.7469e-105	0.301522	0.869	0.774	6.39381e-101	hPSC_3D_dominant	LIMA1
SPATS2L	1.90384e-105	0.249783	0.992	0.981	6.96824e-101	hPSC_3D_dominant	SPATS2L
EIF3F	2.05983e-105	0.260684	0.935	0.883	7.53919e-101	hPSC_3D_dominant	EIF3F
DUSP1	2.20973e-105	0.406252	0.63	0.406	8.08783e-101	hPSC_3D_dominant	DUSP1
PDZK1	7.10413e-104	0.229083	0.458	0.229	2.60018e-99	hPSC_3D_dominant	PDZK1
CALML4	2.11715e-103	0.243959	0.307	0.112	7.74898e-99	hPSC_3D_dominant	CALML4
PPP1R15A	7.03787e-102	0.309073	0.602	0.386	2.57593e-97	hPSC_3D_dominant	PPP1R15A
LGALS2	1.00363e-101	0.407181	0.62	0.408	3.67339e-97	hPSC_3D_dominant	LGALS2
BTF3	2.62778e-100	0.209	0.993	0.989	9.61793e-96	hPSC_3D_dominant	BTF3
CSPP1	5.92653e-99	0.358132	0.831	0.724	2.16917e-94	hPSC_3D_dominant	CSPP1
ID3	1.01451e-94	0.380698	0.378	0.158	3.7132e-90	hPSC_3D_dominant	ID3
CLU	4.44845e-94	0.197687	1	0.999	1.62818e-89	hPSC_3D_dominant	CLU
VMP1	5.0994e-94	0.325088	0.916	0.882	1.86643e-89	hPSC_3D_dominant	VMP1
COL9A3	1.26468e-93	0.345343	0.32	0.125	4.62886e-89	hPSC_3D_dominant	COL9A3
EPB41L4A	7.33039e-93	0.276076	0.498	0.29	2.683e-88	hPSC_3D_dominant	EPB41L4A
MT1X	1.27261e-91	0.473566	0.407	0.203	4.65788e-87	hPSC_3D_dominant	MT1X
EMID1	1.3175e-91	0.2016	0.268	0.091	4.82218e-87	hPSC_3D_dominant	EMID1
UGT2A3	6.07418e-91	0.293113	0.752	0.6	2.22321e-86	hPSC_3D_dominant	UGT2A3
HPGD	2.99866e-90	0.81608	0.513	0.338	1.09754e-85	hPSC_3D_dominant	HPGD
BLVRB	1.41533e-88	0.263514	0.861	0.751	5.18027e-84	hPSC_3D_dominant	BLVRB
IMPA2	2.52518e-88	0.233101	0.439	0.237	9.24242e-84	hPSC_3D_dominant	IMPA2
VAV3	4.14515e-88	0.196835	0.337	0.144	1.51716e-83	hPSC_3D_dominant	VAV3
SULT1E1	1.21063e-86	0.417658	0.521	0.33	4.43104e-82	hPSC_3D_dominant	SULT1E1
CTSH	9.23877e-86	0.245164	0.991	0.988	3.38148e-81	hPSC_3D_dominant	CTSH
MT1E	1.22917e-85	0.438763	0.354	0.16	4.49888e-81	hPSC_3D_dominant	MT1E
FGFR3	2.27232e-83	0.288851	0.774	0.643	8.31692e-79	hPSC_3D_dominant	FGFR3
ARGLU1	3.52594e-82	0.268097	0.833	0.715	1.29053e-77	hPSC_3D_dominant	ARGLU1
CDKN1C	8.56061e-82	0.603587	0.651	0.518	3.13327e-77	hPSC_3D_dominant	CDKN1C
PRKACB	1.80155e-81	0.278162	0.616	0.441	6.59384e-77	hPSC_3D_dominant	PRKACB
METTL7A	3.83451e-80	0.181854	0.379	0.184	1.40347e-75	hPSC_3D_dominant	METTL7A
FOXQ1	4.03544e-80	0.239916	0.321	0.137	1.47701e-75	hPSC_3D_dominant	FOXQ1
BRI3	9.8379e-80	0.256105	0.936	0.913	3.60077e-75	hPSC_3D_dominant	BRI3
HMGN2	1.70815e-79	0.288221	0.843	0.748	6.25198e-75	hPSC_3D_dominant	HMGN2
MZT2B	7.33715e-79	0.218832	0.937	0.908	2.68547e-74	hPSC_3D_dominant	MZT2B
RPS17	5.20358e-78	0.180331	0.999	0.997	1.90456e-73	hPSC_3D_dominant	RPS17
DEGS2	1.50952e-77	0.177488	0.343	0.159	5.52501e-73	hPSC_3D_dominant	DEGS2
ETNK1	1.28485e-76	0.266588	0.787	0.683	4.70266e-72	hPSC_3D_dominant	ETNK1
SNRPD2	1.64202e-76	0.229472	0.927	0.876	6.00997e-72	hPSC_3D_dominant	SNRPD2
PLCL2	1.91836e-76	0.22172	0.462	0.27	7.0214e-72	hPSC_3D_dominant	PLCL2
AGR3	1.98401e-76	0.205519	0.263	0.101	7.26167e-72	hPSC_3D_dominant	AGR3
DPP7	1.93999e-75	0.249063	0.759	0.649	7.10056e-71	hPSC_3D_dominant	DPP7
CITED4	5.24216e-75	0.267557	0.599	0.416	1.91868e-70	hPSC_3D_dominant	CITED4
LDHB	1.78726e-74	0.211032	0.976	0.956	6.54156e-70	hPSC_3D_dominant	LDHB
CMBL	5.79534e-73	0.215765	0.308	0.143	2.12115e-68	hPSC_3D_dominant	CMBL
SH3YL1	7.29312e-73	0.221406	0.896	0.838	2.66936e-68	hPSC_3D_dominant	SH3YL1
FCGRT	1.14564e-72	0.227223	0.893	0.837	4.19315e-68	hPSC_3D_dominant	FCGRT
IER5L	1.61165e-72	0.343734	0.72	0.621	5.89879e-68	hPSC_3D_dominant	IER5L
ELF3	2.53317e-72	0.270076	0.968	0.968	9.27164e-68	hPSC_3D_dominant	ELF3
SRSF5	7.90901e-72	0.220848	0.924	0.891	2.89478e-67	hPSC_3D_dominant	SRSF5
ONECUT2	9.9157e-72	0.256364	0.986	0.963	3.62925e-67	hPSC_3D_dominant	ONECUT2
TMEM97	1.05876e-71	0.237339	0.68	0.516	3.87515e-67	hPSC_3D_dominant	TMEM97
NRTN	1.6877e-71	0.167093	0.264	0.107	6.17716e-67	hPSC_3D_dominant	NRTN
NFKBIZ	1.96637e-71	0.324934	0.818	0.73	7.19712e-67	hPSC_3D_dominant	NFKBIZ
PHGDH	2.05347e-71	0.241058	0.629	0.454	7.51591e-67	hPSC_3D_dominant	PHGDH
TTYH1	2.37228e-71	0.288696	0.856	0.803	8.68277e-67	hPSC_3D_dominant	TTYH1
PNISR	4.2966e-71	0.219912	0.902	0.823	1.5726e-66	hPSC_3D_dominant	PNISR
HSP90AB1	4.62645e-71	0.176187	0.999	0.996	1.69333e-66	hPSC_3D_dominant	HSP90AB1
ST8SIA3	5.45048e-71	0.167617	0.263	0.104	1.99493e-66	hPSC_3D_dominant	ST8SIA3
RALYL	2.21709e-70	0.18602	0.409	0.222	8.11476e-66	hPSC_3D_dominant	RALYL
FXYD2	2.39404e-70	0.350809	0.994	0.994	8.76243e-66	hPSC_3D_dominant	FXYD2
KLF3	2.95039e-70	0.294785	0.767	0.684	1.07987e-65	hPSC_3D_dominant	KLF3
TRIB1	3.25719e-70	0.229883	0.461	0.278	1.19216e-65	hPSC_3D_dominant	TRIB1
UBC	6.53794e-70	0.187315	0.998	0.99	2.39295e-65	hPSC_3D_dominant	UBC
ODC1	8.20129e-70	0.262773	0.651	0.512	3.00175e-65	hPSC_3D_dominant	ODC1
PRDX1	2.08212e-69	0.204123	0.977	0.959	7.62075e-65	hPSC_3D_dominant	PRDX1
NAP1L1	6.17811e-69	0.229406	0.957	0.94	2.26125e-64	hPSC_3D_dominant	NAP1L1
SNHG7	6.0018e-68	0.21364	0.573	0.399	2.19672e-63	hPSC_3D_dominant	SNHG7
KCNJ15	1.19915e-67	0.165086	0.317	0.147	4.38902e-63	hPSC_3D_dominant	KCNJ15
AKR1C3	4.01406e-67	0.287088	0.583	0.424	1.46918e-62	hPSC_3D_dominant	AKR1C3
DSEL	4.01673e-67	0.243406	0.567	0.4	1.47016e-62	hPSC_3D_dominant	DSEL
TCEA3	1.12573e-66	0.161038	0.279	0.121	4.12028e-62	hPSC_3D_dominant	TCEA3
DZIP1L	4.96928e-66	0.166386	0.351	0.178	1.81881e-61	hPSC_3D_dominant	DZIP1L
LINC01836	8.14555e-66	0.161645	0.333	0.162	2.98135e-61	hPSC_3D_dominant	LINC01836
AC011139.1	1.6463e-65	0.281045	0.26	0.111	6.02562e-61	hPSC_3D_dominant	AC011139.1
EIF3G	7.54034e-64	0.198825	0.89	0.835	2.75984e-59	hPSC_3D_dominant	EIF3G
C2orf72	1.73407e-63	0.153983	0.321	0.157	6.34685e-59	hPSC_3D_dominant	C2orf72
EPB41L4A-AS1	1.94999e-63	0.220989	0.647	0.505	7.13714e-59	hPSC_3D_dominant	EPB41L4A-AS1
ONECUT1	5.16206e-63	0.274907	0.861	0.776	1.88937e-58	hPSC_3D_dominant	ONECUT1
SRSF3	9.9067e-63	0.208419	0.926	0.878	3.62595e-58	hPSC_3D_dominant	SRSF3
TOMM20	2.03792e-62	0.185172	0.933	0.905	7.45899e-58	hPSC_3D_dominant	TOMM20
GADD45B	7.82756e-62	0.237747	0.404	0.228	2.86496e-57	hPSC_3D_dominant	GADD45B
NCL	8.20753e-62	0.206766	0.98	0.975	3.00404e-57	hPSC_3D_dominant	NCL
KRT15	6.37519e-61	0.211045	0.411	0.248	2.33338e-56	hPSC_3D_dominant	KRT15
EHF	1.39191e-60	0.222075	0.878	0.807	5.09455e-56	hPSC_3D_dominant	EHF
SNHG19	2.57606e-60	0.170459	0.393	0.224	9.42865e-56	hPSC_3D_dominant	SNHG19
TIPARP	6.71117e-60	0.1991	0.455	0.281	2.45635e-55	hPSC_3D_dominant	TIPARP
THUMPD3-AS1	1.48959e-59	0.210903	0.692	0.553	5.45205e-55	hPSC_3D_dominant	THUMPD3-AS1
FBL	8.31527e-59	0.193563	0.698	0.576	3.04347e-54	hPSC_3D_dominant	FBL
YBX1	2.75666e-58	0.159123	0.991	0.992	1.00896e-53	hPSC_3D_dominant	YBX1
FXYD3	4.25138e-58	0.305929	0.561	0.428	1.55605e-53	hPSC_3D_dominant	FXYD3
PPARG	7.82587e-58	0.167796	0.316	0.164	2.86435e-53	hPSC_3D_dominant	PPARG
ASRGL1	1.11024e-57	0.262119	0.444	0.287	4.06359e-53	hPSC_3D_dominant	ASRGL1
LEAP2	6.07393e-57	0.179509	0.324	0.166	2.22312e-52	hPSC_3D_dominant	LEAP2
LRRC75A	6.78676e-57	0.157548	0.337	0.176	2.48402e-52	hPSC_3D_dominant	LRRC75A
PRDX6	1.07321e-56	0.179864	0.878	0.83	3.92807e-52	hPSC_3D_dominant	PRDX6
ITIH2	1.15756e-56	0.423374	0.778	0.707	4.2368e-52	hPSC_3D_dominant	ITIH2
CLINT1	3.68061e-56	0.196376	0.954	0.933	1.34714e-51	hPSC_3D_dominant	CLINT1
HNRNPDL	3.86133e-56	0.189915	0.935	0.911	1.41328e-51	hPSC_3D_dominant	HNRNPDL
AMBP	9.66294e-56	0.288389	0.982	0.972	3.53673e-51	hPSC_3D_dominant	AMBP
NUCKS1	4.52082e-55	0.178693	0.981	0.966	1.65467e-50	hPSC_3D_dominant	NUCKS1
CIRBP	1.1582e-54	0.190373	0.891	0.836	4.23914e-50	hPSC_3D_dominant	CIRBP
EIF3L	1.21336e-54	0.18648	0.851	0.79	4.44101e-50	hPSC_3D_dominant	EIF3L
IGF2	3.66187e-54	0.318131	0.372	0.222	1.34028e-49	hPSC_3D_dominant	IGF2
IRF1	1.21485e-53	0.267366	0.597	0.451	4.44647e-49	hPSC_3D_dominant	IRF1
PLIN2	2.68357e-53	0.252517	0.648	0.537	9.82213e-49	hPSC_3D_dominant	PLIN2
POLR2L	7.3256e-53	0.168773	0.976	0.968	2.68124e-48	hPSC_3D_dominant	POLR2L
H1FX	8.90416e-53	0.258143	0.614	0.49	3.25901e-48	hPSC_3D_dominant	H1FX
ZFAS1	2.24082e-52	0.169513	0.98	0.976	8.20162e-48	hPSC_3D_dominant	ZFAS1
LMO4	2.85892e-52	0.215538	0.935	0.892	1.04639e-47	hPSC_3D_dominant	LMO4
CHST9	1.11179e-51	0.210558	0.806	0.706	4.06924e-47	hPSC_3D_dominant	CHST9
PAWR	1.41349e-51	0.230705	0.807	0.741	5.17353e-47	hPSC_3D_dominant	PAWR
GCHFR	2.92263e-51	0.21478	0.763	0.678	1.06971e-46	hPSC_3D_dominant	GCHFR
SRSF7	5.56788e-51	0.199304	0.77	0.678	2.0379e-46	hPSC_3D_dominant	SRSF7
MGST1	6.65263e-51	0.198027	0.815	0.741	2.43493e-46	hPSC_3D_dominant	MGST1
MPST	4.02142e-50	0.178254	0.839	0.785	1.47188e-45	hPSC_3D_dominant	MPST
TFF2	5.39784e-50	1.64225	0.418	0.279	1.97566e-45	hPSC_3D_dominant	TFF2
C12orf57	6.64449e-50	0.181005	0.915	0.874	2.43195e-45	hPSC_3D_dominant	C12orf57
PTGES3	6.76616e-50	0.176602	0.934	0.906	2.47648e-45	hPSC_3D_dominant	PTGES3
AGR2	1.40351e-49	0.79998	0.593	0.503	5.13698e-45	hPSC_3D_dominant	AGR2
TXNIP	1.7019e-49	0.323655	0.57	0.432	6.22914e-45	hPSC_3D_dominant	TXNIP
ACAA2	3.34015e-49	0.187386	0.839	0.779	1.22253e-44	hPSC_3D_dominant	ACAA2
FRAS1	3.92319e-49	0.202893	0.742	0.641	1.43593e-44	hPSC_3D_dominant	FRAS1
BLOC1S1	4.9547e-49	0.166526	0.953	0.931	1.81347e-44	hPSC_3D_dominant	BLOC1S1
NSA2	5.41585e-49	0.177621	0.929	0.892	1.98225e-44	hPSC_3D_dominant	NSA2
FAM133B	7.16794e-49	0.217794	0.802	0.721	2.62354e-44	hPSC_3D_dominant	FAM133B
EBPL	2.0959e-48	0.165805	0.435	0.286	7.67121e-44	hPSC_3D_dominant	EBPL
SNHG32	2.91044e-48	0.187912	0.706	0.59	1.06525e-43	hPSC_3D_dominant	SNHG32
SNHG5	4.62159e-48	0.177337	0.926	0.907	1.69155e-43	hPSC_3D_dominant	SNHG5
KRT18	8.21778e-48	0.20564	1	1	3.00779e-43	hPSC_3D_dominant	KRT18
CCL15	1.5046e-47	0.163253	0.276	0.144	5.50699e-43	hPSC_3D_dominant	CCL15
TSPAN12	4.56392e-47	0.177023	0.53	0.385	1.67044e-42	hPSC_3D_dominant	TSPAN12
HNRNPU	7.6935e-47	0.188362	0.971	0.959	2.8159e-42	hPSC_3D_dominant	HNRNPU
GLS	9.86521e-47	0.192729	0.693	0.589	3.61077e-42	hPSC_3D_dominant	GLS
ORM1	1.76993e-46	0.188466	0.272	0.139	6.47812e-42	hPSC_3D_dominant	ORM1
HIST1H1C	2.23781e-46	0.232365	0.541	0.405	8.1906e-42	hPSC_3D_dominant	HIST1H1C
H2AFJ	1.42913e-45	0.177169	0.932	0.904	5.23076e-41	hPSC_3D_dominant	H2AFJ
SLC17A4	1.50711e-45	0.157961	0.539	0.382	5.51618e-41	hPSC_3D_dominant	SLC17A4
HEBP1	4.54494e-45	0.190159	0.702	0.619	1.66349e-40	hPSC_3D_dominant	HEBP1
ASXL1	5.22446e-45	0.176062	0.544	0.411	1.91221e-40	hPSC_3D_dominant	ASXL1
APOB	1.23864e-44	0.368928	0.379	0.245	4.53355e-40	hPSC_3D_dominant	APOB
MCL1	3.23238e-44	0.206008	0.813	0.765	1.18308e-39	hPSC_3D_dominant	MCL1
VEGFB	5.12943e-44	0.174606	0.506	0.37	1.87742e-39	hPSC_3D_dominant	VEGFB
COL27A1	6.66741e-44	0.18931	0.593	0.47	2.44034e-39	hPSC_3D_dominant	COL27A1
TFDP2	1.58049e-43	0.201978	0.845	0.776	5.78477e-39	hPSC_3D_dominant	TFDP2
IGBP1	2.36311e-43	0.17788	0.681	0.58	8.64923e-39	hPSC_3D_dominant	IGBP1
CBX4	3.7498e-43	0.221992	0.48	0.363	1.37247e-38	hPSC_3D_dominant	CBX4
NENF	5.58637e-43	0.169709	0.728	0.645	2.04467e-38	hPSC_3D_dominant	NENF
CAMK2N1	1.0528e-42	0.195407	0.869	0.846	3.85334e-38	hPSC_3D_dominant	CAMK2N1
EIF3M	6.82012e-42	0.162501	0.761	0.677	2.49623e-37	hPSC_3D_dominant	EIF3M
NFKBIA	8.46429e-42	0.295941	0.783	0.725	3.09801e-37	hPSC_3D_dominant	NFKBIA
HIST1H1E	9.06861e-42	0.178644	0.506	0.366	3.3192e-37	hPSC_3D_dominant	HIST1H1E
TMPO	1.93961e-41	0.178546	0.538	0.404	7.09916e-37	hPSC_3D_dominant	TMPO
NDUFB11	2.7577e-41	0.156385	0.938	0.918	1.00934e-36	hPSC_3D_dominant	NDUFB11
AIG1	2.80984e-41	0.166441	0.645	0.545	1.02843e-36	hPSC_3D_dominant	AIG1
N4BP2L2	4.73597e-41	0.169065	0.822	0.763	1.73341e-36	hPSC_3D_dominant	N4BP2L2
OAT	6.19513e-41	0.164266	0.484	0.352	2.26748e-36	hPSC_3D_dominant	OAT
ECI2	7.44921e-41	0.173199	0.745	0.671	2.72649e-36	hPSC_3D_dominant	ECI2
HMGB1	2.20929e-40	0.150099	0.995	0.995	8.08622e-36	hPSC_3D_dominant	HMGB1
ZFP36L2	5.02887e-40	0.177676	0.969	0.961	1.84062e-35	hPSC_3D_dominant	ZFP36L2
RNASEH2C	1.13255e-39	0.160827	0.774	0.696	4.14525e-35	hPSC_3D_dominant	RNASEH2C
AMN	1.45396e-39	0.22002	0.313	0.192	5.32163e-35	hPSC_3D_dominant	AMN
CEP57	3.36197e-39	0.171675	0.736	0.651	1.23051e-34	hPSC_3D_dominant	CEP57
SELENOH	4.11368e-39	0.155931	0.905	0.869	1.50565e-34	hPSC_3D_dominant	SELENOH
TAF1D	4.36e-39	0.162052	0.753	0.668	1.59581e-34	hPSC_3D_dominant	TAF1D
TUBB4B	6.97359e-39	0.181152	0.883	0.854	2.5524e-34	hPSC_3D_dominant	TUBB4B
ARSE	1.37139e-38	0.162097	0.65	0.544	5.01942e-34	hPSC_3D_dominant	ARSE
CTDSPL	1.44346e-38	0.168833	0.731	0.64	5.2832e-34	hPSC_3D_dominant	CTDSPL
HNRNPD	1.97447e-38	0.165313	0.859	0.811	7.22678e-34	hPSC_3D_dominant	HNRNPD
TFF3	3.63918e-38	0.768791	0.555	0.457	1.33198e-33	hPSC_3D_dominant	TFF3
CROT	5.3513e-38	0.18572	0.611	0.498	1.95863e-33	hPSC_3D_dominant	CROT
LINC01578	8.25099e-38	0.157939	0.641	0.537	3.01995e-33	hPSC_3D_dominant	LINC01578
NFIA	1.07177e-37	0.172279	0.714	0.625	3.92279e-33	hPSC_3D_dominant	NFIA
A2M	1.09286e-37	0.391885	0.362	0.241	3.99998e-33	hPSC_3D_dominant	A2M
NASP	4.84048e-37	0.201614	0.654	0.552	1.77166e-32	hPSC_3D_dominant	NASP
SYNGR1	1.06863e-36	0.162255	0.778	0.697	3.9113e-32	hPSC_3D_dominant	SYNGR1
SRRM1	1.36633e-36	0.155212	0.882	0.851	5.0009e-32	hPSC_3D_dominant	SRRM1
SMIM24	1.7968e-36	0.165777	0.276	0.157	6.57647e-32	hPSC_3D_dominant	SMIM24
CDC42EP5	1.93635e-36	0.162417	0.329	0.211	7.08723e-32	hPSC_3D_dominant	CDC42EP5
PNN	2.2844e-36	0.1629	0.803	0.744	8.36112e-32	hPSC_3D_dominant	PNN
RIPK4	3.6894e-36	0.150301	0.432	0.306	1.35036e-31	hPSC_3D_dominant	RIPK4
IMPDH2	1.21184e-35	0.151998	0.622	0.514	4.43547e-31	hPSC_3D_dominant	IMPDH2
MGMT	6.05107e-35	0.150044	0.776	0.711	2.21475e-30	hPSC_3D_dominant	MGMT
LMO7	1.24344e-34	0.1796	0.709	0.626	4.55113e-30	hPSC_3D_dominant	LMO7
1	3.19917e-34	0.157713	0.29	0.172	1.17093e-29	hPSC_3D_dominant	1
ZNF704	1.62421e-33	0.157826	0.431	0.313	5.94478e-29	hPSC_3D_dominant	ZNF704
SYNE2	2.81938e-33	0.179632	0.943	0.933	1.03192e-28	hPSC_3D_dominant	SYNE2
TMEM98	3.05587e-33	0.152994	0.566	0.455	1.11848e-28	hPSC_3D_dominant	TMEM98
CCNL1	6.88117e-33	0.163025	0.619	0.518	2.51858e-28	hPSC_3D_dominant	CCNL1
KLF6	1.65899e-32	0.224382	0.767	0.706	6.07205e-28	hPSC_3D_dominant	KLF6
ARL4C	1.11264e-31	0.167669	0.323	0.209	4.07238e-27	hPSC_3D_dominant	ARL4C
SLC4A7	5.88228e-31	0.167516	0.91	0.88	2.15297e-26	hPSC_3D_dominant	SLC4A7
DEK	8.27988e-31	0.162435	0.854	0.805	3.03052e-26	hPSC_3D_dominant	DEK
CCDC198	1.49865e-30	0.160488	0.658	0.573	5.48521e-26	hPSC_3D_dominant	CCDC198
KDM4B	1.19351e-29	0.167299	0.504	0.4	4.36835e-25	hPSC_3D_dominant	KDM4B
KLF5	2.09694e-29	0.213868	0.769	0.746	7.67502e-25	hPSC_3D_dominant	KLF5
CEBPB	2.61917e-29	0.162878	0.587	0.491	9.58641e-25	hPSC_3D_dominant	CEBPB
HOMER2	3.59741e-29	0.158249	0.571	0.468	1.31669e-24	hPSC_3D_dominant	HOMER2
MT1F	4.79663e-29	0.172618	0.334	0.23	1.75562e-24	hPSC_3D_dominant	MT1F
ERRFI1	7.85435e-29	0.185419	0.617	0.535	2.87477e-24	hPSC_3D_dominant	ERRFI1
IFI30	3.31937e-28	0.156437	0.434	0.32	1.21492e-23	hPSC_3D_dominant	IFI30
SNHG14	6.14978e-28	0.162295	0.939	0.907	2.25088e-23	hPSC_3D_dominant	SNHG14
FGFR2	1.09195e-27	0.159346	0.731	0.668	3.99663e-23	hPSC_3D_dominant	FGFR2
GAS2L3	8.75444e-27	0.154122	0.372	0.269	3.20421e-22	hPSC_3D_dominant	GAS2L3
SERPINA1	1.49779e-26	0.162147	1	1	5.48204e-22	hPSC_3D_dominant	SERPINA1
PARD6B	2.51152e-24	0.158465	0.583	0.498	9.1924e-20	hPSC_3D_dominant	PARD6B
FAM3D	3.08992e-24	0.174612	0.336	0.239	1.13094e-19	hPSC_3D_dominant	FAM3D
RELN	3.30099e-23	0.207658	0.586	0.503	1.2082e-18	hPSC_3D_dominant	RELN
H1F0	8.80457e-23	0.161122	0.502	0.411	3.22256e-18	hPSC_3D_dominant	H1F0
STAT1	6.30652e-22	0.209517	0.917	0.905	2.30825e-17	hPSC_3D_dominant	STAT1
VTN	3.05965e-21	0.27878	0.914	0.908	1.11986e-16	hPSC_3D_dominant	VTN
CXCL2	4.61641e-21	0.264022	0.591	0.519	1.68965e-16	hPSC_3D_dominant	CXCL2
APCDD1	7.29465e-21	0.151268	0.605	0.521	2.66991e-16	hPSC_3D_dominant	APCDD1
IER3	4.79324e-20	0.207502	0.816	0.793	1.75437e-15	hPSC_3D_dominant	IER3
NR0B2	7.92232e-20	0.183801	0.542	0.47	2.89965e-15	hPSC_3D_dominant	NR0B2
DEFB1	9.58155e-18	0.350465	0.846	0.856	3.50694e-13	hPSC_3D_dominant	DEFB1
KRT19	4.9949e-16	0.187792	0.999	0.998	1.82818e-11	hPSC_3D_dominant	KRT19
CXCL3	2.55588e-13	0.178648	0.624	0.559	9.35477e-09	hPSC_3D_dominant	CXCL3
PIGR	4.90362e-13	0.322963	0.702	0.681	1.79478e-08	hPSC_3D_dominant	PIGR
TTR	9.46844e-11	0.160805	0.828	0.845	3.46554e-06	hPSC_3D_dominant	TTR
C19orf33	2.84239e-07	0.313568	0.515	0.524	0.0104034	hPSC_3D_dominant	C19orf33
RBPJ	5.32558e-06	0.176336	0.668	0.652	0.194921	hPSC_3D_dominant	RBPJ
OLFM4	4.42896e-05	0.394504	0.416	0.492	1	hPSC_3D_dominant	OLFM4
S100A10	0.00619477	0.238776	0.976	0.989	1	hPSC_3D_dominant	S100A10
TAGLN	0	1.78604	0.568	0.089	0	hPSC_2D_dominant	TAGLN
AREG	0	1.38218	0.973	0.575	0	hPSC_2D_dominant	AREG
AKAP12	0	1.05948	0.539	0.054	0	hPSC_2D_dominant	AKAP12
SH3BGRL3	0	0.71588	0.996	0.927	0	hPSC_2D_dominant	SH3BGRL3
PLAU	0	0.666082	0.548	0.08	0	hPSC_2D_dominant	PLAU
GJA1	0	0.542242	0.577	0.116	0	hPSC_2D_dominant	GJA1
CNTNAP2	1.08264e-305	0.361424	0.387	0.038	3.96256e-301	hPSC_2D_dominant	CNTNAP2
TRBC2	1.86657e-291	0.323456	0.338	0.027	6.83184e-287	hPSC_2D_dominant	TRBC2
TAGLN2	1.12207e-286	0.700721	0.995	0.879	4.10688e-282	hPSC_2D_dominant	TAGLN2
NES	1.82833e-278	0.514952	0.478	0.084	6.69187e-274	hPSC_2D_dominant	NES
PDLIM7	8.24402e-268	0.691702	0.726	0.266	3.0174e-263	hPSC_2D_dominant	PDLIM7
SAT1	1.48209e-265	0.626661	1	0.999	5.42459e-261	hPSC_2D_dominant	SAT1
ITGB1	3.98313e-252	0.52111	1	0.996	1.45787e-247	hPSC_2D_dominant	ITGB1
HSPG2	2.38054e-251	0.609384	0.986	0.818	8.71302e-247	hPSC_2D_dominant	HSPG2
MAP1B	5.011e-244	0.788383	0.868	0.436	1.83408e-239	hPSC_2D_dominant	MAP1B
NCAM1	2.03371e-243	0.78664	0.842	0.426	7.44357e-239	hPSC_2D_dominant	NCAM1
S100A6	1.20532e-239	0.87817	0.987	0.971	4.41159e-235	hPSC_2D_dominant	S100A6
COTL1	4.70229e-234	0.521426	0.682	0.236	1.72108e-229	hPSC_2D_dominant	COTL1
CLDN2	1.08591e-230	0.745228	0.758	0.295	3.97453e-226	hPSC_2D_dominant	CLDN2
TMSB10	1.00689e-228	0.41859	1	1	3.6853e-224	hPSC_2D_dominant	TMSB10
LAMC2	2.23841e-224	0.580757	0.838	0.426	8.1928e-220	hPSC_2D_dominant	LAMC2
EIF4G2	4.6551e-222	0.411777	0.998	0.978	1.70381e-217	hPSC_2D_dominant	EIF4G2
KRT6B	4.7129e-214	0.483061	0.393	0.07	1.72497e-209	hPSC_2D_dominant	KRT6B
TMSB4X1	8.3882e-211	0.355651	1	1	3.07017e-206	hPSC_2D_dominant	TMSB4X
PSD3	1.67652e-208	0.558878	0.786	0.387	6.13623e-204	hPSC_2D_dominant	PSD3
S100A16	1.29642e-206	0.547889	0.97	0.825	4.74502e-202	hPSC_2D_dominant	S100A16
INHBA	1.26605e-204	0.478591	0.303	0.039	4.63387e-200	hPSC_2D_dominant	INHBA
RPS27L	2.01208e-204	0.486515	0.998	0.979	7.3644e-200	hPSC_2D_dominant	RPS27L
DUSP4	1.00977e-200	0.54877	0.948	0.662	3.69586e-196	hPSC_2D_dominant	DUSP4
YWHAZ	1.09248e-199	0.398059	1	0.991	3.99858e-195	hPSC_2D_dominant	YWHAZ
PRSS2	8.02163e-196	1.03876	0.531	0.15	2.936e-191	hPSC_2D_dominant	PRSS2
KRT17	7.47074e-194	0.89123	0.372	0.073	2.73437e-189	hPSC_2D_dominant	KRT17
MYH9	1.55622e-187	0.614081	0.999	0.958	5.69592e-183	hPSC_2D_dominant	MYH9
MYL9	1.02388e-186	0.94596	0.723	0.367	3.74751e-182	hPSC_2D_dominant	MYL9
PTAFR	7.96058e-186	0.414974	0.667	0.252	2.91365e-181	hPSC_2D_dominant	PTAFR
CLDN61	8.21269e-186	0.576426	0.979	0.774	3.00593e-181	hPSC_2D_dominant	CLDN6
EPPK1	6.11008e-185	0.382399	0.526	0.161	2.23635e-180	hPSC_2D_dominant	EPPK1
MACC1	8.95102e-184	0.571758	0.92	0.625	3.27616e-179	hPSC_2D_dominant	MACC1
FN11	7.86922e-181	0.506215	0.999	0.949	2.88021e-176	hPSC_2D_dominant	FN1
ECE1	4.67927e-180	0.476328	0.878	0.552	1.71266e-175	hPSC_2D_dominant	ECE1
RHOC	1.21148e-179	0.45719	0.977	0.851	4.43413e-175	hPSC_2D_dominant	RHOC
CXCL51	2.15224e-179	0.664897	0.992	0.812	7.87741e-175	hPSC_2D_dominant	CXCL5
ICAM1	7.7111e-176	0.57839	0.868	0.482	2.82234e-171	hPSC_2D_dominant	ICAM1
CHST15	8.29741e-176	0.160307	0.256	0.03	3.03694e-171	hPSC_2D_dominant	CHST15
NCEH1	3.37932e-175	0.438048	0.771	0.369	1.23686e-170	hPSC_2D_dominant	NCEH1
IGFBP7	6.18765e-175	0.595655	0.715	0.318	2.26474e-170	hPSC_2D_dominant	IGFBP7
FLNA	1.55318e-174	0.687771	0.945	0.802	5.68481e-170	hPSC_2D_dominant	FLNA
CAP1	5.39569e-173	0.460256	0.982	0.9	1.97488e-168	hPSC_2D_dominant	CAP1
CTSE	2.14308e-172	0.527793	0.811	0.418	7.84388e-168	hPSC_2D_dominant	CTSE
GNB1	1.07831e-171	0.437147	0.942	0.779	3.94673e-167	hPSC_2D_dominant	GNB1
JPT1	1.2475e-171	0.473196	0.982	0.876	4.56598e-167	hPSC_2D_dominant	JPT1
GNAI2	3.0065e-167	0.435064	0.945	0.787	1.10041e-162	hPSC_2D_dominant	GNAI2
ITGB6	1.56972e-165	0.480232	0.757	0.407	5.74532e-161	hPSC_2D_dominant	ITGB6
MICAL2	2.90994e-165	0.339129	0.592	0.217	1.06507e-160	hPSC_2D_dominant	MICAL2
SLC12A21	5.45207e-164	0.519522	0.998	0.943	1.99551e-159	hPSC_2D_dominant	SLC12A2
S100A11	2.80726e-163	0.464837	1	0.999	1.02749e-158	hPSC_2D_dominant	S100A11
LTB1	5.28744e-162	0.676489	0.849	0.467	1.93526e-157	hPSC_2D_dominant	LTB
CDH1	3.59045e-159	0.390662	0.982	0.929	1.31414e-154	hPSC_2D_dominant	CDH1
PPP1CB	4.52994e-158	0.474435	0.938	0.754	1.658e-153	hPSC_2D_dominant	PPP1CB
TUBB31	1.02942e-157	0.542946	0.748	0.353	3.7678e-153	hPSC_2D_dominant	TUBB3
CDKN1A	6.49426e-157	0.561917	0.828	0.486	2.37696e-152	hPSC_2D_dominant	CDKN1A
PRSS1	1.30818e-156	0.466563	0.351	0.075	4.78808e-152	hPSC_2D_dominant	PRSS1
PALLD	6.07995e-155	0.560627	0.708	0.349	2.22532e-150	hPSC_2D_dominant	PALLD
TNIP1	4.14233e-153	0.424122	0.93	0.725	1.51614e-148	hPSC_2D_dominant	TNIP1
PXDN	4.48757e-153	0.429202	0.898	0.632	1.6425e-148	hPSC_2D_dominant	PXDN
PMEPA1	5.96522e-153	0.540988	0.978	0.882	2.18333e-148	hPSC_2D_dominant	PMEPA1
RPS6KA2	3.68389e-152	0.277609	0.576	0.208	1.34834e-147	hPSC_2D_dominant	RPS6KA2
IL321	5.20732e-152	0.627514	0.987	0.842	1.90593e-147	hPSC_2D_dominant	IL32
TPM1	2.71546e-150	0.618865	1	0.997	9.93886e-146	hPSC_2D_dominant	TPM1
FSCN1	5.2663e-150	0.249424	0.497	0.154	1.92752e-145	hPSC_2D_dominant	FSCN1
BASP1	1.23778e-149	0.237983	0.39	0.097	4.53038e-145	hPSC_2D_dominant	BASP1
DPYSL3	1.83741e-147	0.25646	0.452	0.134	6.72511e-143	hPSC_2D_dominant	DPYSL3
ENAH	3.21322e-146	0.433264	0.958	0.827	1.17607e-141	hPSC_2D_dominant	ENAH
IGFBP2	9.39736e-145	0.400026	0.997	0.971	3.43953e-140	hPSC_2D_dominant	IGFBP2
DDR1	5.95958e-144	0.385369	0.894	0.615	2.18127e-139	hPSC_2D_dominant	DDR1
PTPRF	1.82085e-143	0.372584	0.957	0.815	6.66449e-139	hPSC_2D_dominant	PTPRF
DSG2	2.64929e-143	0.365914	0.987	0.9	9.69666e-139	hPSC_2D_dominant	DSG2
C12orf75	1.20645e-140	0.365065	0.99	0.964	4.41571e-136	hPSC_2D_dominant	C12orf75
CDKN2B	2.01465e-140	0.351508	0.597	0.247	7.37383e-136	hPSC_2D_dominant	CDKN2B
PLAUR	2.03058e-140	0.341723	0.587	0.231	7.43214e-136	hPSC_2D_dominant	PLAUR
ITGAV	4.94565e-139	0.385784	0.975	0.855	1.81016e-134	hPSC_2D_dominant	ITGAV
KRT7	6.49254e-139	0.69047	0.946	0.72	2.37633e-134	hPSC_2D_dominant	KRT7
ETS1	6.66065e-139	0.270015	0.4	0.113	2.43787e-134	hPSC_2D_dominant	ETS1
PACS1	2.83784e-138	0.322556	0.687	0.326	1.03868e-133	hPSC_2D_dominant	PACS1
F3	3.34911e-138	0.416116	0.662	0.304	1.22581e-133	hPSC_2D_dominant	F3
ACTB	6.61783e-138	0.468166	1	0.999	2.42219e-133	hPSC_2D_dominant	ACTB
TNFRSF21	3.95971e-137	0.40435	0.891	0.621	1.44929e-132	hPSC_2D_dominant	TNFRSF21
TGFB1I1	2.5706e-135	0.315288	0.431	0.137	9.40866e-131	hPSC_2D_dominant	TGFB1I1
KIF3C	3.52875e-135	0.183092	0.362	0.09	1.29156e-130	hPSC_2D_dominant	KIF3C
FEZ1	6.03702e-135	0.27978	0.404	0.116	2.20961e-130	hPSC_2D_dominant	FEZ1
PON2	1.10918e-134	0.370411	0.997	0.963	4.0597e-130	hPSC_2D_dominant	PON2
LAMB3	2.2038e-134	0.41844	0.873	0.601	8.06612e-130	hPSC_2D_dominant	LAMB3
ITGA3	1.43852e-132	0.292335	0.587	0.242	5.26514e-128	hPSC_2D_dominant	ITGA3
TUBB2B	1.58977e-132	0.344234	0.481	0.163	5.8187e-128	hPSC_2D_dominant	TUBB2B
SOX4	2.51551e-132	0.335737	1	0.996	9.20701e-128	hPSC_2D_dominant	SOX4
CNN2	1.08687e-130	0.39127	0.824	0.526	3.97805e-126	hPSC_2D_dominant	CNN2
PDGFB	5.56555e-130	0.506055	0.544	0.233	2.03705e-125	hPSC_2D_dominant	PDGFB
CDKN2A	2.42723e-129	0.388952	0.671	0.322	8.88389e-125	hPSC_2D_dominant	CDKN2A
WDR1	3.40936e-127	0.408274	0.886	0.666	1.24786e-122	hPSC_2D_dominant	WDR1
ARPC2	1.21695e-126	0.320348	0.993	0.967	4.45417e-122	hPSC_2D_dominant	ARPC2
GPRC5A	2.47003e-126	0.257146	0.408	0.124	9.04055e-122	hPSC_2D_dominant	GPRC5A
SLC7A1	7.51585e-125	0.184923	0.323	0.078	2.75088e-120	hPSC_2D_dominant	SLC7A1
CREB5	1.51149e-124	0.420827	0.62	0.29	5.53221e-120	hPSC_2D_dominant	CREB5
PTHLH	1.63039e-124	0.198081	0.318	0.076	5.96739e-120	hPSC_2D_dominant	PTHLH
MACF1	1.06117e-123	0.408923	0.995	0.953	3.88399e-119	hPSC_2D_dominant	MACF1
IGFBP3	1.92404e-123	0.438316	0.851	0.539	7.04219e-119	hPSC_2D_dominant	IGFBP3
LRP10	4.37585e-123	0.327912	0.97	0.864	1.6016e-118	hPSC_2D_dominant	LRP10
TFF1	4.94461e-123	0.599446	0.611	0.268	1.80978e-118	hPSC_2D_dominant	TFF1
DSTN	1.0769e-122	0.254083	0.998	0.997	3.94157e-118	hPSC_2D_dominant	DSTN
MMP24	2.79055e-122	0.172213	0.31	0.073	1.02137e-117	hPSC_2D_dominant	MMP24
BMERB1	4.1677e-122	0.250255	0.435	0.145	1.52542e-117	hPSC_2D_dominant	BMERB1
ADAMTS9	8.03876e-122	0.313987	0.567	0.24	2.94227e-117	hPSC_2D_dominant	ADAMTS9
MAST4	4.17939e-121	0.336205	0.641	0.308	1.5297e-116	hPSC_2D_dominant	MAST4
FSTL1	1.35962e-120	0.356328	0.717	0.38	4.97636e-116	hPSC_2D_dominant	FSTL1
QSOX1	2.07255e-120	0.375074	0.936	0.752	7.58574e-116	hPSC_2D_dominant	QSOX1
TGM2	3.99611e-120	0.430715	0.825	0.531	1.46262e-115	hPSC_2D_dominant	TGM2
CCL21	4.09616e-120	0.522393	0.846	0.52	1.49924e-115	hPSC_2D_dominant	CCL2
THBS1	4.15574e-119	0.505982	0.766	0.437	1.52104e-114	hPSC_2D_dominant	THBS1
CLDN1	1.29742e-118	0.411938	0.963	0.827	4.7487e-114	hPSC_2D_dominant	CLDN1
LRRC8A	4.57243e-118	0.270587	0.585	0.253	1.67356e-113	hPSC_2D_dominant	LRRC8A
NEXN	7.01698e-118	0.278769	0.376	0.113	2.56828e-113	hPSC_2D_dominant	NEXN
ABHD2	1.18414e-117	0.365016	0.817	0.528	4.33405e-113	hPSC_2D_dominant	ABHD2
JUP	1.89796e-117	0.33752	0.954	0.797	6.94673e-113	hPSC_2D_dominant	JUP
OST4	3.18431e-117	0.291515	0.993	0.977	1.16549e-112	hPSC_2D_dominant	OST4
RAB11FIP1	1.11287e-116	0.476782	0.97	0.851	4.07322e-112	hPSC_2D_dominant	RAB11FIP1
PFN1	9.19779e-116	0.316365	0.993	0.985	3.36648e-111	hPSC_2D_dominant	PFN1
TAPBP	2.8123e-115	0.349576	0.945	0.813	1.02933e-110	hPSC_2D_dominant	TAPBP
PGM2L1	1.32665e-114	0.34934	0.872	0.594	4.85566e-110	hPSC_2D_dominant	PGM2L1
MSN	2.5577e-114	0.30005	0.531	0.221	9.36144e-110	hPSC_2D_dominant	MSN
SEPTIN9	6.71986e-114	0.338073	0.947	0.808	2.45953e-109	hPSC_2D_dominant	SEPTIN9
TTYH3	1.00885e-113	0.307954	0.773	0.448	3.69248e-109	hPSC_2D_dominant	TTYH3
AP2B1	2.09512e-113	0.330235	0.928	0.735	7.66835e-109	hPSC_2D_dominant	AP2B1
KIAA0930	2.20414e-113	0.261401	0.612	0.279	8.06737e-109	hPSC_2D_dominant	KIAA0930
SCD	7.30918e-113	0.352513	0.791	0.455	2.67523e-108	hPSC_2D_dominant	SCD
KRT80	9.33966e-113	0.249137	0.468	0.171	3.41841e-108	hPSC_2D_dominant	KRT80
PTP4A2	3.87431e-112	0.353888	0.976	0.91	1.41804e-107	hPSC_2D_dominant	PTP4A2
SACS	1.3511e-111	0.243859	0.47	0.172	4.94517e-107	hPSC_2D_dominant	SACS
DLK1	1.51963e-111	0.28848	0.373	0.11	5.562e-107	hPSC_2D_dominant	DLK1
LPP	2.84591e-111	0.344063	0.974	0.872	1.04163e-106	hPSC_2D_dominant	LPP
SPINT1	1.81018e-110	0.302956	0.967	0.847	6.62544e-106	hPSC_2D_dominant	SPINT1
ARPC1B	8.06448e-110	0.362744	0.947	0.79	2.95168e-105	hPSC_2D_dominant	ARPC1B
CTTN	9.07589e-110	0.325305	0.894	0.672	3.32187e-105	hPSC_2D_dominant	CTTN
MEX3A	4.09621e-109	0.32851	0.787	0.464	1.49925e-104	hPSC_2D_dominant	MEX3A
CTSB	2.84387e-108	0.321298	0.957	0.832	1.04088e-103	hPSC_2D_dominant	CTSB
PSAP	7.51666e-108	0.306355	0.985	0.924	2.75117e-103	hPSC_2D_dominant	PSAP
ITGB8	8.83298e-108	0.421709	0.861	0.606	3.23296e-103	hPSC_2D_dominant	ITGB8
ARHGDIA	1.00954e-106	0.338495	0.884	0.678	3.69503e-102	hPSC_2D_dominant	ARHGDIA
SERF2	1.8578e-106	0.209229	1	1	6.79975e-102	hPSC_2D_dominant	SERF2
DBNDD1	2.10927e-106	0.202406	0.449	0.161	7.72014e-102	hPSC_2D_dominant	DBNDD1
CD24	5.22873e-106	0.232889	1	0.998	1.91377e-101	hPSC_2D_dominant	CD24
GLIPR2	1.35181e-105	0.154939	0.294	0.075	4.94777e-101	hPSC_2D_dominant	GLIPR2
JPT2	4.47416e-105	0.318505	0.795	0.505	1.63759e-100	hPSC_2D_dominant	JPT2
RASSF4	5.75371e-105	0.346071	0.765	0.461	2.10591e-100	hPSC_2D_dominant	RASSF4
LIMS1	6.76326e-105	0.370988	0.873	0.626	2.47542e-100	hPSC_2D_dominant	LIMS1
PTBP3	2.08207e-104	0.325368	0.908	0.713	7.62057e-100	hPSC_2D_dominant	PTBP3
PKM1	5.95842e-104	0.313628	0.982	0.904	2.18084e-99	hPSC_2D_dominant	PKM
TPM4	7.28595e-104	0.340999	0.998	0.993	2.66673e-99	hPSC_2D_dominant	TPM4
ERGIC1	2.01336e-103	0.311068	0.869	0.628	7.3691e-99	hPSC_2D_dominant	ERGIC1
KTN1	6.33569e-103	0.277625	0.989	0.961	2.31893e-98	hPSC_2D_dominant	KTN1
FBLIM1	1.65025e-101	0.334468	0.926	0.753	6.04007e-97	hPSC_2D_dominant	FBLIM1
ATP5F1E	2.35149e-101	0.222584	0.999	0.999	8.60667e-97	hPSC_2D_dominant	ATP5F1E
CLTB	2.41787e-100	0.377858	0.921	0.761	8.84963e-96	hPSC_2D_dominant	CLTB
ST14	4.18129e-100	0.303773	0.881	0.669	1.5304e-95	hPSC_2D_dominant	ST14
TGFBR1	1.55336e-99	0.271056	0.58	0.281	5.68545e-95	hPSC_2D_dominant	TGFBR1
ITGA2	6.7546e-99	0.366009	0.662	0.368	2.47225e-94	hPSC_2D_dominant	ITGA2
LRRFIP1	7.38339e-99	0.317216	0.973	0.858	2.70239e-94	hPSC_2D_dominant	LRRFIP1
SHROOM2	7.89571e-99	0.203816	0.423	0.156	2.88991e-94	hPSC_2D_dominant	SHROOM2
B4GALT1	1.67635e-96	0.331707	0.855	0.601	6.13562e-92	hPSC_2D_dominant	B4GALT1
FNDC4	2.3545e-96	0.234668	0.626	0.3	8.61772e-92	hPSC_2D_dominant	FNDC4
MANCR	2.5652e-96	0.169881	0.305	0.087	9.38888e-92	hPSC_2D_dominant	MANCR
ACTN4	2.97101e-96	0.312609	0.987	0.943	1.08742e-91	hPSC_2D_dominant	ACTN4
SERINC2	3.50074e-96	0.293229	0.965	0.896	1.28131e-91	hPSC_2D_dominant	SERINC2
FURIN	4.16242e-96	0.301229	0.834	0.583	1.52349e-91	hPSC_2D_dominant	FURIN
TMEM265	5.32079e-96	0.329794	0.783	0.485	1.94746e-91	hPSC_2D_dominant	TMEM265
CD276	7.61573e-96	0.266033	0.691	0.383	2.78743e-91	hPSC_2D_dominant	CD276
ZMAT3	7.78776e-96	0.328228	0.797	0.503	2.8504e-91	hPSC_2D_dominant	ZMAT3
CKAP4	9.15112e-96	0.298854	0.874	0.623	3.3494e-91	hPSC_2D_dominant	CKAP4
SAA1	5.51081e-95	0.551919	0.356	0.118	2.01701e-90	hPSC_2D_dominant	SAA1
FKBP1A	5.10188e-94	0.279841	0.943	0.789	1.86734e-89	hPSC_2D_dominant	FKBP1A
FSTL3	5.11819e-94	0.275366	0.419	0.165	1.87331e-89	hPSC_2D_dominant	FSTL3
NUAK1	7.16893e-94	0.225356	0.468	0.192	2.6239e-89	hPSC_2D_dominant	NUAK1
MYO1E	7.82433e-94	0.297881	0.722	0.423	2.86378e-89	hPSC_2D_dominant	MYO1E
UBE2H	8.1133e-94	0.318471	0.859	0.636	2.96955e-89	hPSC_2D_dominant	UBE2H
TNFAIP21	1.05874e-93	0.363284	0.969	0.834	3.87511e-89	hPSC_2D_dominant	TNFAIP2
CXCL16	3.60693e-93	0.298883	0.716	0.417	1.32017e-88	hPSC_2D_dominant	CXCL16
CXCL61	8.178e-93	0.402093	0.973	0.767	2.99323e-88	hPSC_2D_dominant	CXCL6
ZYX	8.9208e-93	0.333125	0.63	0.344	3.2651e-88	hPSC_2D_dominant	ZYX
PHLDA1	1.07316e-92	0.322278	0.849	0.575	3.92788e-88	hPSC_2D_dominant	PHLDA1
ABR	1.58386e-92	0.212481	0.531	0.238	5.79709e-88	hPSC_2D_dominant	ABR
ADAM91	1.98255e-92	0.2882	0.982	0.849	7.25631e-88	hPSC_2D_dominant	ADAM9
LASP1	1.2627e-91	0.28431	0.88	0.659	4.6216e-87	hPSC_2D_dominant	LASP1
BCAR1	1.48435e-91	0.264638	0.717	0.414	5.43288e-87	hPSC_2D_dominant	BCAR1
DAPP1	3.90967e-91	0.173653	0.366	0.124	1.43098e-86	hPSC_2D_dominant	DAPP1
SAA2	6.98861e-91	0.5038	0.353	0.12	2.5579e-86	hPSC_2D_dominant	SAA2
MLLT11	8.29753e-91	0.261655	0.555	0.264	3.03698e-86	hPSC_2D_dominant	MLLT11
KPNB1	1.00673e-90	0.291472	0.935	0.776	3.68474e-86	hPSC_2D_dominant	KPNB1
CD591	4.2888e-90	0.249248	0.999	0.994	1.56974e-85	hPSC_2D_dominant	CD59
CMTM3	7.79392e-90	0.242259	0.57	0.269	2.85265e-85	hPSC_2D_dominant	CMTM3
BCL2L1	1.80105e-89	0.303096	0.902	0.742	6.59202e-85	hPSC_2D_dominant	BCL2L1
ADGRG1	2.96181e-89	0.315849	0.708	0.427	1.08405e-84	hPSC_2D_dominant	ADGRG1
RAB8B	5.04151e-89	0.279377	0.661	0.359	1.84524e-84	hPSC_2D_dominant	RAB8B
MAP4K4	1.17878e-88	0.309682	0.868	0.631	4.31445e-84	hPSC_2D_dominant	MAP4K4
BACE2	2.70309e-88	0.297891	0.755	0.472	9.89359e-84	hPSC_2D_dominant	BACE2
SLC2A6	3.38241e-88	0.203568	0.485	0.208	1.238e-83	hPSC_2D_dominant	SLC2A6
BMP1	1.03746e-87	0.231704	0.592	0.298	3.7972e-83	hPSC_2D_dominant	BMP1
SGPP2	1.58231e-87	0.241645	0.629	0.322	5.79143e-83	hPSC_2D_dominant	SGPP2
NNMT1	2.19056e-87	0.262339	0.707	0.35	8.01766e-83	hPSC_2D_dominant	NNMT
CYB5R3	2.2394e-87	0.274532	0.894	0.711	8.19644e-83	hPSC_2D_dominant	CYB5R3
C6orf62	2.907e-87	0.273958	0.88	0.634	1.06399e-82	hPSC_2D_dominant	C6orf62
RNF145	3.50753e-87	0.276612	0.787	0.515	1.28379e-82	hPSC_2D_dominant	RNF145
LIPH	6.32032e-87	0.254516	0.697	0.391	2.3133e-82	hPSC_2D_dominant	LIPH
MICAL3	7.25212e-87	0.254057	0.575	0.285	2.65435e-82	hPSC_2D_dominant	MICAL3
IDS	1.17653e-86	0.261254	0.647	0.356	4.30622e-82	hPSC_2D_dominant	IDS
RTL8C	1.33342e-86	0.284631	0.77	0.513	4.88045e-82	hPSC_2D_dominant	RTL8C
CXCL8	4.35434e-86	0.490801	0.884	0.62	1.59373e-81	hPSC_2D_dominant	CXCL8
ERO1A	5.43464e-86	0.276811	0.837	0.592	1.98913e-81	hPSC_2D_dominant	ERO1A
SNX10	5.54195e-86	0.19919	0.472	0.2	2.02841e-81	hPSC_2D_dominant	SNX10
TSPAN14	6.64083e-86	0.270256	0.773	0.496	2.43061e-81	hPSC_2D_dominant	TSPAN14
LBH	1.97823e-85	0.164747	0.307	0.096	7.24052e-81	hPSC_2D_dominant	LBH
VCAN	3.59788e-85	0.305395	0.716	0.401	1.31686e-80	hPSC_2D_dominant	VCAN
PPP1R14B-AS1	4.7515e-85	0.150428	0.404	0.15	1.73909e-80	hPSC_2D_dominant	PPP1R14B-AS1
NOTCH3	5.97056e-85	0.17459	0.457	0.185	2.18528e-80	hPSC_2D_dominant	NOTCH3
FADS2	1.19435e-84	0.219223	0.611	0.299	4.37145e-80	hPSC_2D_dominant	FADS2
RETREG1	1.33135e-84	0.24809	0.495	0.225	4.87288e-80	hPSC_2D_dominant	RETREG1
ATF4	2.68425e-84	0.298176	0.893	0.712	9.82462e-80	hPSC_2D_dominant	ATF4
SYNPO	4.0452e-84	0.179919	0.39	0.148	1.48058e-79	hPSC_2D_dominant	SYNPO
MYO5B	4.91536e-84	0.281563	0.717	0.425	1.79907e-79	hPSC_2D_dominant	MYO5B
VIM1	2.59728e-83	0.50331	0.989	0.926	9.50631e-79	hPSC_2D_dominant	VIM
CAPNS1	2.86633e-83	0.265207	0.945	0.82	1.04911e-78	hPSC_2D_dominant	CAPNS1
EI24	4.35474e-83	0.289166	0.895	0.739	1.59388e-78	hPSC_2D_dominant	EI24
FUT4	1.11042e-82	0.23634	0.642	0.335	4.06423e-78	hPSC_2D_dominant	FUT4
TACSTD2	1.87896e-82	0.258919	0.629	0.33	6.87717e-78	hPSC_2D_dominant	TACSTD2
CD44	2.15767e-82	0.297961	0.74	0.445	7.8973e-78	hPSC_2D_dominant	CD44
UBASH3B	3.4111e-82	0.150233	0.338	0.114	1.2485e-77	hPSC_2D_dominant	UBASH3B
TP53INP2	5.33713e-82	0.213981	0.581	0.285	1.95344e-77	hPSC_2D_dominant	TP53INP2
CSRP1	7.51332e-82	0.310466	0.514	0.251	2.74995e-77	hPSC_2D_dominant	CSRP1
OSMR	8.50302e-82	0.157415	0.371	0.133	3.11219e-77	hPSC_2D_dominant	OSMR
SRPX2	1.07514e-81	0.15271	0.38	0.137	3.93512e-77	hPSC_2D_dominant	SRPX2
SYNGR2	1.83115e-81	0.269058	0.828	0.606	6.70221e-77	hPSC_2D_dominant	SYNGR2
ACTN1	2.90063e-81	0.394528	0.891	0.714	1.06166e-76	hPSC_2D_dominant	ACTN1
ST3GAL1	3.89193e-81	0.248368	0.652	0.359	1.42448e-76	hPSC_2D_dominant	ST3GAL1
SPTBN11	6.87511e-81	0.28205	0.999	0.992	2.51636e-76	hPSC_2D_dominant	SPTBN1
EMP3	1.84857e-80	0.180167	0.298	0.095	6.76594e-76	hPSC_2D_dominant	EMP3
SEC61A1	5.52263e-80	0.254385	0.873	0.669	2.02134e-75	hPSC_2D_dominant	SEC61A1
ZBTB20	1.3669e-79	0.306912	0.935	0.794	5.00299e-75	hPSC_2D_dominant	ZBTB20
DAG1	1.43273e-79	0.270662	0.836	0.591	5.24395e-75	hPSC_2D_dominant	DAG1
CD9	2.91788e-79	0.179334	0.338	0.121	1.06797e-74	hPSC_2D_dominant	CD9
IGSF3	3.09123e-79	0.218425	0.659	0.36	1.13142e-74	hPSC_2D_dominant	IGSF3
MYO1C	3.22217e-79	0.282157	0.891	0.724	1.17935e-74	hPSC_2D_dominant	MYO1C
ACTR2	3.3671e-79	0.264062	0.958	0.858	1.23239e-74	hPSC_2D_dominant	ACTR2
DCBLD2	8.5487e-79	0.285373	0.615	0.341	3.12891e-74	hPSC_2D_dominant	DCBLD2
MMP14	1.57101e-78	0.217555	0.59	0.307	5.75006e-74	hPSC_2D_dominant	MMP14
FAM210B	2.85837e-78	0.254044	0.921	0.75	1.04619e-73	hPSC_2D_dominant	FAM210B
VCL	7.12743e-78	0.374005	0.892	0.72	2.60871e-73	hPSC_2D_dominant	VCL
NAV1	7.20968e-78	0.229673	0.547	0.271	2.63882e-73	hPSC_2D_dominant	NAV1
DAB2IP	8.48724e-78	0.278366	0.761	0.505	3.10641e-73	hPSC_2D_dominant	DAB2IP
CALD1	1.15443e-77	0.461532	0.939	0.819	4.22534e-73	hPSC_2D_dominant	CALD1
RAB5B	1.24464e-77	0.252276	0.756	0.483	4.55549e-73	hPSC_2D_dominant	RAB5B
DUSP3	1.4857e-77	0.252043	0.843	0.598	5.43782e-73	hPSC_2D_dominant	DUSP3
TIMP2	1.57145e-77	0.284977	0.758	0.488	5.75168e-73	hPSC_2D_dominant	TIMP2
SHISA5	2.53201e-77	0.23506	0.729	0.459	9.2674e-73	hPSC_2D_dominant	SHISA5
TGFBI	2.53597e-77	0.236864	0.615	0.319	9.28189e-73	hPSC_2D_dominant	TGFBI
FLRT2	7.84232e-77	0.298239	0.742	0.472	2.87037e-72	hPSC_2D_dominant	FLRT2
PTTG1IP	9.43313e-77	0.248258	0.975	0.888	3.45262e-72	hPSC_2D_dominant	PTTG1IP
DUOX2	9.79959e-77	0.512852	0.697	0.439	3.58675e-72	hPSC_2D_dominant	DUOX2
GPX4	1.18658e-76	0.245031	0.995	0.973	4.34301e-72	hPSC_2D_dominant	GPX4
NCF2	1.26758e-76	0.203237	0.4	0.162	4.63949e-72	hPSC_2D_dominant	NCF2
CLIC4	2.96363e-76	0.233054	0.588	0.312	1.08472e-71	hPSC_2D_dominant	CLIC4
SLC25A23	5.56153e-76	0.246673	0.705	0.429	2.03558e-71	hPSC_2D_dominant	SLC25A23
P4HB	1.36056e-75	0.247779	0.978	0.918	4.97979e-71	hPSC_2D_dominant	P4HB
CFL1	1.37205e-75	0.283478	0.998	0.997	5.02184e-71	hPSC_2D_dominant	CFL1
MGLL	1.42577e-75	0.276693	0.74	0.468	5.21844e-71	hPSC_2D_dominant	MGLL
SLC35E1	7.03163e-75	0.231502	0.674	0.399	2.57365e-70	hPSC_2D_dominant	SLC35E1
TMBIM1	9.55493e-75	0.251869	0.782	0.522	3.4972e-70	hPSC_2D_dominant	TMBIM1
IL18	2.67068e-74	0.333655	0.862	0.618	9.77497e-70	hPSC_2D_dominant	IL18
CLDN18	7.01654e-74	0.404996	0.524	0.261	2.56812e-69	hPSC_2D_dominant	CLDN18
BOK	2.51038e-73	0.207436	0.554	0.283	9.18823e-69	hPSC_2D_dominant	BOK
NCMAP	6.94097e-73	0.248555	0.776	0.515	2.54046e-68	hPSC_2D_dominant	NCMAP
MYH14	2.34699e-72	0.274452	0.83	0.603	8.59023e-68	hPSC_2D_dominant	MYH14
CMTM6	2.55392e-72	0.251427	0.907	0.72	9.34759e-68	hPSC_2D_dominant	CMTM6
PTGFRN	2.56806e-72	0.232469	0.706	0.421	9.39934e-68	hPSC_2D_dominant	PTGFRN
EMC10	2.60312e-72	0.261255	0.876	0.691	9.52768e-68	hPSC_2D_dominant	EMC10
INSR	6.07072e-72	0.264582	0.809	0.554	2.22195e-67	hPSC_2D_dominant	INSR
SLC16A3	8.83899e-72	0.160004	0.392	0.159	3.23516e-67	hPSC_2D_dominant	SLC16A3
TMEM123	1.4851e-71	0.2392	0.969	0.879	5.43561e-67	hPSC_2D_dominant	TMEM123
CDK2AP2	1.80714e-71	0.237287	0.731	0.471	6.61432e-67	hPSC_2D_dominant	CDK2AP2
LSR	7.18884e-71	0.258119	0.887	0.686	2.63119e-66	hPSC_2D_dominant	LSR
TNFRSF10B	8.78119e-71	0.221187	0.638	0.362	3.214e-66	hPSC_2D_dominant	TNFRSF10B
ARPP19	1.92862e-70	0.257528	0.858	0.656	7.05896e-66	hPSC_2D_dominant	ARPP19
UBE2Z	2.00968e-70	0.24121	0.836	0.606	7.35564e-66	hPSC_2D_dominant	UBE2Z
FNDC3B	2.90757e-70	0.257829	0.926	0.772	1.0642e-65	hPSC_2D_dominant	FNDC3B
CAPN2	3.29291e-70	0.257575	0.892	0.7	1.20524e-65	hPSC_2D_dominant	CAPN2
DGCR2	4.78587e-70	0.197418	0.625	0.345	1.75168e-65	hPSC_2D_dominant	DGCR2
ATP2B4	7.42975e-70	0.177375	0.445	0.198	2.71936e-65	hPSC_2D_dominant	ATP2B4
DDA1	1.2738e-69	0.220973	0.751	0.476	4.66224e-65	hPSC_2D_dominant	DDA1
BAIAP2L1	1.57518e-69	0.228633	0.743	0.48	5.7653e-65	hPSC_2D_dominant	BAIAP2L1
PARD3	2.2304e-69	0.242678	0.697	0.436	8.16347e-65	hPSC_2D_dominant	PARD3
TUBA1A1	2.26648e-69	0.577814	0.844	0.631	8.29556e-65	hPSC_2D_dominant	TUBA1A
FGD6	2.31717e-69	0.231849	0.7	0.427	8.48108e-65	hPSC_2D_dominant	FGD6
PHLDB2	3.67982e-69	0.336622	0.685	0.437	1.34685e-64	hPSC_2D_dominant	PHLDB2
HLA-B	4.46094e-69	0.285021	0.756	0.503	1.63275e-64	hPSC_2D_dominant	HLA-B
CDR2L	1.64025e-68	0.176926	0.553	0.277	6.00349e-64	hPSC_2D_dominant	CDR2L
RAI14	1.77941e-68	0.207169	0.467	0.222	6.51282e-64	hPSC_2D_dominant	RAI14
SLC38A1	2.13063e-68	0.26901	0.888	0.709	7.79832e-64	hPSC_2D_dominant	SLC38A1
TLE5	5.54238e-68	0.228962	0.972	0.92	2.02857e-63	hPSC_2D_dominant	TLE5
FRMD6	5.8666e-68	0.168607	0.329	0.125	2.14723e-63	hPSC_2D_dominant	FRMD6
NT5DC2	5.98589e-68	0.25031	0.664	0.414	2.1909e-63	hPSC_2D_dominant	NT5DC2
HSPB1	7.39427e-68	0.435051	0.964	0.917	2.70638e-63	hPSC_2D_dominant	HSPB1
MLXIP	1.73724e-67	0.224396	0.713	0.445	6.35848e-63	hPSC_2D_dominant	MLXIP
GAS6	1.79252e-67	0.175046	0.49	0.233	6.56081e-63	hPSC_2D_dominant	GAS6
LITAF	2.62783e-67	0.266863	0.958	0.875	9.61814e-63	hPSC_2D_dominant	LITAF
PLEC	4.12389e-67	0.249996	0.781	0.538	1.50939e-62	hPSC_2D_dominant	PLEC
TBL1X	4.44128e-67	0.23995	0.807	0.574	1.62555e-62	hPSC_2D_dominant	TBL1X
ARPC1A	4.46646e-67	0.252206	0.888	0.719	1.63477e-62	hPSC_2D_dominant	ARPC1A
MYO10	1.4117e-66	0.262755	0.849	0.612	5.16695e-62	hPSC_2D_dominant	MYO10
TMEM51	1.58592e-66	0.225496	0.768	0.507	5.80462e-62	hPSC_2D_dominant	TMEM51
F11R	1.67602e-66	0.233028	0.921	0.763	6.13441e-62	hPSC_2D_dominant	F11R
LCP1	2.47278e-66	0.321922	0.823	0.596	9.05063e-62	hPSC_2D_dominant	LCP1
PKIB	3.75808e-66	0.234393	0.558	0.303	1.3755e-61	hPSC_2D_dominant	PKIB
AC022075.11	4.31981e-66	0.285932	0.833	0.59	1.58109e-61	hPSC_2D_dominant	AC022075.1
TMEM30A	8.79922e-66	0.229117	0.883	0.673	3.2206e-61	hPSC_2D_dominant	TMEM30A
MYOF	1.63332e-65	0.237883	0.718	0.443	5.97813e-61	hPSC_2D_dominant	MYOF
PVR	8.30647e-65	0.215734	0.572	0.317	3.04025e-60	hPSC_2D_dominant	PVR
FAM177A1	2.40594e-64	0.251641	0.791	0.574	8.806e-60	hPSC_2D_dominant	FAM177A1
ALPK3	3.62205e-64	0.236878	0.817	0.57	1.32571e-59	hPSC_2D_dominant	ALPK3
NFE2L1	1.76217e-63	0.231399	0.783	0.554	6.44972e-59	hPSC_2D_dominant	NFE2L1
MMP71	2.01726e-63	0.490285	0.959	0.825	7.38336e-59	hPSC_2D_dominant	MMP7
RDX	2.14496e-63	0.226302	0.711	0.445	7.85079e-59	hPSC_2D_dominant	RDX
CDK16	3.11974e-63	0.225932	0.842	0.647	1.14186e-58	hPSC_2D_dominant	CDK16
NPC1L1	5.54916e-63	0.175171	0.563	0.295	2.03105e-58	hPSC_2D_dominant	NPC1L1
CELF1	5.607e-63	0.233156	0.842	0.632	2.05222e-58	hPSC_2D_dominant	CELF1
VAT1	5.60899e-63	0.233322	0.746	0.495	2.05295e-58	hPSC_2D_dominant	VAT1
KRT23	8.11756e-63	0.189426	0.417	0.189	2.97111e-58	hPSC_2D_dominant	KRT23
MFGE8	8.55022e-63	0.170811	0.532	0.272	3.12947e-58	hPSC_2D_dominant	MFGE8
PHLDA2	9.68479e-63	0.335649	0.804	0.595	3.54473e-58	hPSC_2D_dominant	PHLDA2
TRIM8	1.00221e-62	0.247489	0.768	0.54	3.6682e-58	hPSC_2D_dominant	TRIM8
TAX1BP3	1.50493e-62	0.219845	0.955	0.859	5.50818e-58	hPSC_2D_dominant	TAX1BP3
SDC3	1.5182e-62	0.175127	0.561	0.294	5.55676e-58	hPSC_2D_dominant	SDC3
PAFAH1B2	2.16356e-62	0.23098	0.822	0.615	7.91885e-58	hPSC_2D_dominant	PAFAH1B2
C19orf331	2.87487e-62	0.173423	0.755	0.473	1.05223e-57	hPSC_2D_dominant	C19orf33
SMAD3	2.91382e-62	0.225961	0.702	0.432	1.06649e-57	hPSC_2D_dominant	SMAD3
ABRACL	3.08589e-62	0.239675	0.758	0.516	1.12947e-57	hPSC_2D_dominant	ABRACL
CD151	3.24311e-62	0.252474	0.923	0.802	1.18701e-57	hPSC_2D_dominant	CD151
MECOM	3.25271e-62	0.225868	0.662	0.399	1.19052e-57	hPSC_2D_dominant	MECOM
SH3PXD2B	3.45694e-62	0.1699	0.493	0.246	1.26527e-57	hPSC_2D_dominant	SH3PXD2B
ZFP36L1	4.0829e-62	0.273824	0.979	0.927	1.49438e-57	hPSC_2D_dominant	ZFP36L1
LINC02802	4.44596e-62	0.168927	0.457	0.222	1.62727e-57	hPSC_2D_dominant	LINC02802
CCND21	4.62353e-62	0.288302	0.92	0.789	1.69226e-57	hPSC_2D_dominant	CCND2
ROBO1	8.23008e-62	0.159082	0.414	0.188	3.01229e-57	hPSC_2D_dominant	ROBO1
MT-CO2	8.35786e-62	0.164364	1	1	3.05906e-57	hPSC_2D_dominant	MT-CO2
PLP2	8.42093e-62	0.243647	0.732	0.484	3.08214e-57	hPSC_2D_dominant	PLP2
CRK	9.98472e-62	0.222928	0.771	0.523	3.65451e-57	hPSC_2D_dominant	CRK
SURF4	1.12996e-61	0.217072	0.796	0.566	4.13578e-57	hPSC_2D_dominant	SURF4
USP22	2.27094e-61	0.231893	0.909	0.733	8.31185e-57	hPSC_2D_dominant	USP22
FLNB	2.95953e-61	0.342299	0.855	0.654	1.08322e-56	hPSC_2D_dominant	FLNB
COX7A2	4.58079e-61	0.179578	0.998	0.992	1.67661e-56	hPSC_2D_dominant	COX7A2
GNG5	5.0551e-61	0.183672	0.998	0.993	1.85022e-56	hPSC_2D_dominant	GNG5
SERPINA31	5.90196e-61	0.27402	1	0.94	2.16018e-56	hPSC_2D_dominant	SERPINA3
SDC4	5.92461e-61	0.274935	0.931	0.77	2.16847e-56	hPSC_2D_dominant	SDC4
PIEZO1	7.85318e-61	0.209963	0.635	0.382	2.87434e-56	hPSC_2D_dominant	PIEZO1
ACTG1	7.90029e-61	0.291718	1	0.999	2.89159e-56	hPSC_2D_dominant	ACTG1
PALM2-AKAP2	1.16174e-60	0.178197	0.462	0.228	4.25209e-56	hPSC_2D_dominant	PALM2-AKAP2
SYT13	1.18287e-60	0.159271	0.52	0.26	4.32944e-56	hPSC_2D_dominant	SYT13
AGT1	1.1969e-60	0.23651	0.948	0.747	4.38078e-56	hPSC_2D_dominant	AGT
PITPNM1	2.18906e-60	0.152531	0.487	0.242	8.01217e-56	hPSC_2D_dominant	PITPNM1
ORAI2	2.27867e-60	0.223143	0.736	0.486	8.34018e-56	hPSC_2D_dominant	ORAI2
GULP1	2.408e-60	0.219833	0.703	0.439	8.81352e-56	hPSC_2D_dominant	GULP1
PTPA	4.37192e-60	0.220351	0.757	0.529	1.60017e-55	hPSC_2D_dominant	PTPA
RHOQ	7.99445e-60	0.206072	0.624	0.378	2.92605e-55	hPSC_2D_dominant	RHOQ
DNAJC10	1.23807e-59	0.228809	0.921	0.778	4.53146e-55	hPSC_2D_dominant	DNAJC10
STK40	1.28921e-59	0.166295	0.55	0.294	4.71864e-55	hPSC_2D_dominant	STK40
SELENOM	4.70228e-59	0.276021	0.855	0.663	1.72108e-54	hPSC_2D_dominant	SELENOM
GSN	1.24427e-58	0.253799	0.907	0.767	4.55414e-54	hPSC_2D_dominant	GSN
MYO1D	2.08024e-58	0.177403	0.615	0.35	7.6139e-54	hPSC_2D_dominant	MYO1D
JAG1	2.40239e-58	0.265979	0.852	0.663	8.79298e-54	hPSC_2D_dominant	JAG1
OLFM41	3.4964e-58	0.187493	0.682	0.421	1.27972e-53	hPSC_2D_dominant	OLFM4
TNFSF10	3.84293e-58	0.372329	0.933	0.822	1.40655e-53	hPSC_2D_dominant	TNFSF10
ARHGEF12	5.55968e-58	0.247845	0.882	0.705	2.0349e-53	hPSC_2D_dominant	ARHGEF12
MAPKAPK2	7.95226e-58	0.188928	0.655	0.389	2.91061e-53	hPSC_2D_dominant	MAPKAPK2
TMEM132A	2.08839e-57	0.197157	0.657	0.395	7.6437e-53	hPSC_2D_dominant	TMEM132A
EPHB4	3.32344e-57	0.191709	0.672	0.41	1.21641e-52	hPSC_2D_dominant	EPHB4
OCIAD2	3.586e-57	0.257084	0.94	0.867	1.31251e-52	hPSC_2D_dominant	OCIAD2
FAM222B	5.02882e-57	0.196181	0.681	0.427	1.8406e-52	hPSC_2D_dominant	FAM222B
MAP7D1	7.6586e-57	0.178652	0.584	0.334	2.80312e-52	hPSC_2D_dominant	MAP7D1
TNFAIP1	8.78618e-57	0.185976	0.566	0.325	3.21583e-52	hPSC_2D_dominant	TNFAIP1
IFNAR2	9.19703e-57	0.210705	0.671	0.42	3.36621e-52	hPSC_2D_dominant	IFNAR2
MT-ND21	1.83936e-56	0.240933	1	0.999	6.73225e-52	hPSC_2D_dominant	MT-ND2
CTXN1	4.77098e-56	0.153386	0.468	0.235	1.74623e-51	hPSC_2D_dominant	CTXN1
CSGALNACT1	5.3223e-56	0.167617	0.557	0.298	1.94801e-51	hPSC_2D_dominant	CSGALNACT1
SELENOK	5.67108e-56	0.245833	0.883	0.721	2.07567e-51	hPSC_2D_dominant	SELENOK
RAMP1	8.06688e-56	0.190648	0.555	0.301	2.95256e-51	hPSC_2D_dominant	RAMP1
PLBD2	9.6409e-56	0.156274	0.502	0.259	3.52867e-51	hPSC_2D_dominant	PLBD2
BSG	1.0118e-55	0.211664	0.955	0.896	3.70328e-51	hPSC_2D_dominant	BSG
RAB32	1.53774e-55	0.273985	0.792	0.593	5.62829e-51	hPSC_2D_dominant	RAB32
GNS	1.84252e-55	0.208985	0.813	0.615	6.7438e-51	hPSC_2D_dominant	GNS
TNFRSF19	2.58365e-55	0.174696	0.58	0.325	9.45642e-51	hPSC_2D_dominant	TNFRSF19
SGMS2	5.93083e-55	0.15877	0.462	0.233	2.17074e-50	hPSC_2D_dominant	SGMS2
MT-ATP8	9.28528e-55	0.279047	0.934	0.727	3.39851e-50	hPSC_2D_dominant	MT-ATP8
CTSD1	1.15742e-54	0.206601	0.992	0.967	4.23626e-50	hPSC_2D_dominant	CTSD
TMEM8A	1.62107e-54	0.200033	0.764	0.532	5.93329e-50	hPSC_2D_dominant	TMEM8A
BCL3	2.74731e-54	0.196578	0.615	0.374	1.00554e-49	hPSC_2D_dominant	BCL3
GNB2	3.00489e-54	0.209492	0.875	0.728	1.09982e-49	hPSC_2D_dominant	GNB2
TES	3.07142e-54	0.241857	0.883	0.73	1.12417e-49	hPSC_2D_dominant	TES
FOSL2	3.70275e-54	0.178074	0.532	0.291	1.35524e-49	hPSC_2D_dominant	FOSL2
DTNA	4.72939e-54	0.170579	0.517	0.275	1.731e-49	hPSC_2D_dominant	DTNA
DLGAP4	5.41303e-54	0.219042	0.679	0.441	1.98122e-49	hPSC_2D_dominant	DLGAP4
ANXA6	1.14807e-53	0.150417	0.546	0.288	4.20205e-49	hPSC_2D_dominant	ANXA6
RRAS	1.24638e-53	0.181043	0.541	0.307	4.56188e-49	hPSC_2D_dominant	RRAS
AAK1	1.32939e-53	0.219246	0.832	0.633	4.8657e-49	hPSC_2D_dominant	AAK1
TRIOBP	2.00814e-53	0.2065	0.797	0.586	7.34998e-49	hPSC_2D_dominant	TRIOBP
IRGQ	2.08612e-53	0.167353	0.591	0.344	7.6354e-49	hPSC_2D_dominant	IRGQ
SOX11	2.16528e-53	0.151256	0.29	0.116	7.92513e-49	hPSC_2D_dominant	SOX11
CMTM4	2.83532e-53	0.19115	0.644	0.395	1.03776e-48	hPSC_2D_dominant	CMTM4
KHDRBS3	6.2907e-53	0.157428	0.438	0.221	2.30246e-48	hPSC_2D_dominant	KHDRBS3
ACTR3	7.42473e-53	0.279378	0.903	0.769	2.71753e-48	hPSC_2D_dominant	ACTR3
DSE	7.77789e-53	0.1574	0.491	0.257	2.84678e-48	hPSC_2D_dominant	DSE
ATL3	7.96216e-53	0.15469	0.512	0.268	2.91423e-48	hPSC_2D_dominant	ATL3
KIAA1671	9.27467e-53	0.196176	0.662	0.424	3.39462e-48	hPSC_2D_dominant	KIAA1671
CSDE1	1.0613e-52	0.191228	0.978	0.933	3.88446e-48	hPSC_2D_dominant	CSDE1
ATP6V0C	1.08771e-52	0.187486	0.973	0.928	3.98113e-48	hPSC_2D_dominant	ATP6V0C
PACSIN2	1.68081e-52	0.198306	0.786	0.561	6.15192e-48	hPSC_2D_dominant	PACSIN2
PLXNB2	2.03187e-52	0.20928	0.922	0.798	7.43686e-48	hPSC_2D_dominant	PLXNB2
GANAB	2.85888e-52	0.20177	0.759	0.535	1.04638e-47	hPSC_2D_dominant	GANAB
TBC1D1	2.98411e-52	0.162727	0.555	0.306	1.09222e-47	hPSC_2D_dominant	TBC1D1
UQCR11	8.10112e-52	0.17123	0.995	0.993	2.96509e-47	hPSC_2D_dominant	UQCR11
SLC6A14	9.78428e-52	0.288377	0.768	0.532	3.58114e-47	hPSC_2D_dominant	SLC6A14
TMEM87B	1.29124e-51	0.165296	0.52	0.288	4.72606e-47	hPSC_2D_dominant	TMEM87B
SMS	1.63327e-51	0.267472	0.895	0.773	5.97793e-47	hPSC_2D_dominant	SMS
OGDH	1.88905e-51	0.176768	0.66	0.409	6.91411e-47	hPSC_2D_dominant	OGDH
TANC2	2.81958e-51	0.1525	0.482	0.251	1.03199e-46	hPSC_2D_dominant	TANC2
DAP	4.2296e-51	0.210128	0.822	0.613	1.54808e-46	hPSC_2D_dominant	DAP
RNF7	7.63666e-51	0.201439	0.961	0.911	2.79509e-46	hPSC_2D_dominant	RNF7
FAM83H	9.57493e-51	0.159463	0.517	0.283	3.50452e-46	hPSC_2D_dominant	FAM83H
AGRN	1.23115e-50	0.212237	0.865	0.698	4.50613e-46	hPSC_2D_dominant	AGRN
TRAF4	1.38101e-50	0.200688	0.709	0.477	5.05465e-46	hPSC_2D_dominant	TRAF4
MT-ND41	2.42918e-50	0.207951	1	1	8.89105e-46	hPSC_2D_dominant	MT-ND4
AGPAT3	2.54714e-50	0.196835	0.73	0.491	9.32277e-46	hPSC_2D_dominant	AGPAT3
YWHAG	3.39167e-50	0.20491	0.847	0.669	1.24139e-45	hPSC_2D_dominant	YWHAG
CYTOR	7.04807e-50	0.222277	0.724	0.499	2.57966e-45	hPSC_2D_dominant	CYTOR
RUNX1	7.13093e-50	0.176088	0.57	0.334	2.60999e-45	hPSC_2D_dominant	RUNX1
GNAS	7.76489e-50	0.1645	1	0.997	2.84203e-45	hPSC_2D_dominant	GNAS
NEAT1	8.85623e-50	0.346524	0.996	0.983	3.24147e-45	hPSC_2D_dominant	NEAT1
TRAM1	1.42297e-49	0.208195	0.946	0.851	5.2082e-45	hPSC_2D_dominant	TRAM1
SERINC3	1.71466e-49	0.199251	0.813	0.604	6.27581e-45	hPSC_2D_dominant	SERINC3
OLFM2	1.75607e-49	0.158427	0.548	0.315	6.42738e-45	hPSC_2D_dominant	OLFM2
CAB39	2.46712e-49	0.181355	0.684	0.441	9.0299e-45	hPSC_2D_dominant	CAB39
SLFN5	3.29413e-49	0.206184	0.646	0.405	1.20568e-44	hPSC_2D_dominant	SLFN5
C12orf49	3.737e-49	0.196439	0.713	0.485	1.36778e-44	hPSC_2D_dominant	C12orf49
CCND1	4.22747e-49	0.201525	0.971	0.919	1.5473e-44	hPSC_2D_dominant	CCND1
TUBGCP3	7.52478e-49	0.155979	0.303	0.132	2.75414e-44	hPSC_2D_dominant	TUBGCP3
TRIM16	7.80236e-49	0.165959	0.466	0.251	2.85574e-44	hPSC_2D_dominant	TRIM16
SLC39A6	1.2455e-48	0.190524	0.703	0.464	4.55864e-44	hPSC_2D_dominant	SLC39A6
SVIL	1.48907e-48	0.200957	0.779	0.566	5.45016e-44	hPSC_2D_dominant	SVIL
WASF2	1.78211e-48	0.201316	0.891	0.761	6.52269e-44	hPSC_2D_dominant	WASF2
KIAA1191	1.86337e-48	0.171634	0.666	0.422	6.82012e-44	hPSC_2D_dominant	KIAA1191
ZFAND3	1.90003e-48	0.171724	0.716	0.466	6.9543e-44	hPSC_2D_dominant	ZFAND3
RAB1A	3.58465e-48	0.190104	0.896	0.744	1.31202e-43	hPSC_2D_dominant	RAB1A
SLC35A4	4.48808e-48	0.168089	0.643	0.397	1.64268e-43	hPSC_2D_dominant	SLC35A4
CAPN1	4.72579e-48	0.188862	0.869	0.714	1.72969e-43	hPSC_2D_dominant	CAPN1
PPP1R12B	9.6134e-48	0.193549	0.685	0.446	3.5186e-43	hPSC_2D_dominant	PPP1R12B
TNFRSF12A	1.43538e-47	0.256664	0.964	0.882	5.25363e-43	hPSC_2D_dominant	TNFRSF12A
SELENOW	1.74969e-47	0.212448	0.944	0.874	6.40403e-43	hPSC_2D_dominant	SELENOW
CCNI	2.34823e-47	0.16648	0.997	0.98	8.59477e-43	hPSC_2D_dominant	CCNI
YWHAB	2.56766e-47	0.165633	0.997	0.981	9.39787e-43	hPSC_2D_dominant	YWHAB
AKT1	2.65033e-47	0.161318	0.562	0.337	9.70048e-43	hPSC_2D_dominant	AKT1
CSTB	2.92111e-47	0.207653	0.95	0.874	1.06916e-42	hPSC_2D_dominant	CSTB
WSB2	3.47604e-47	0.159469	0.578	0.343	1.27226e-42	hPSC_2D_dominant	WSB2
RSU1	4.39673e-47	0.159499	0.535	0.307	1.60925e-42	hPSC_2D_dominant	RSU1
FBXO2	4.7783e-47	0.161022	0.568	0.33	1.74891e-42	hPSC_2D_dominant	FBXO2
RAB1B	6.10973e-47	0.194754	0.801	0.606	2.23622e-42	hPSC_2D_dominant	RAB1B
RBMS1	7.73751e-47	0.177618	0.642	0.403	2.83201e-42	hPSC_2D_dominant	RBMS1
JAK1	8.2727e-47	0.210976	0.967	0.898	3.02789e-42	hPSC_2D_dominant	JAK1
ELOVL5	8.3022e-47	0.151514	0.612	0.363	3.03869e-42	hPSC_2D_dominant	ELOVL5
CHP1	1.39257e-46	0.195563	0.841	0.673	5.09693e-42	hPSC_2D_dominant	CHP1
DAZAP2	1.48234e-46	0.193604	0.904	0.767	5.4255e-42	hPSC_2D_dominant	DAZAP2
TGFB2	1.75742e-46	0.21261	0.535	0.316	6.43235e-42	hPSC_2D_dominant	TGFB2
F2RL1	1.98384e-46	0.186578	0.47	0.26	7.26104e-42	hPSC_2D_dominant	F2RL1
PHLDA3	2.40114e-46	0.153329	0.519	0.294	8.7884e-42	hPSC_2D_dominant	PHLDA3
BIK	1.05404e-45	0.150916	0.516	0.285	3.85791e-41	hPSC_2D_dominant	BIK
CTNNB1	1.23833e-45	0.219291	0.873	0.704	4.53242e-41	hPSC_2D_dominant	CTNNB1
EPAS1	1.32363e-45	0.155704	0.577	0.341	4.84462e-41	hPSC_2D_dominant	EPAS1
SPINT2	1.35859e-45	0.18788	0.982	0.96	4.97257e-41	hPSC_2D_dominant	SPINT2
MUC3A	1.54517e-45	0.225855	0.635	0.4	5.65546e-41	hPSC_2D_dominant	MUC3A
PTMS	4.13496e-45	0.255929	0.931	0.879	1.51344e-40	hPSC_2D_dominant	PTMS
B4GALT5	4.78209e-45	0.198773	0.86	0.668	1.75029e-40	hPSC_2D_dominant	B4GALT5
TPM3	7.78992e-45	0.211574	0.976	0.935	2.85119e-40	hPSC_2D_dominant	TPM3
ETV6	2.48041e-44	0.185373	0.71	0.482	9.07854e-40	hPSC_2D_dominant	ETV6
PGAM1	3.39006e-44	0.173844	0.753	0.528	1.24079e-39	hPSC_2D_dominant	PGAM1
TMEM245	3.78126e-44	0.177772	0.749	0.524	1.38398e-39	hPSC_2D_dominant	TMEM245
CCDC9B	3.99424e-44	0.158055	0.521	0.304	1.46193e-39	hPSC_2D_dominant	CCDC9B
SDC1	4.73572e-44	0.202232	0.792	0.592	1.73332e-39	hPSC_2D_dominant	SDC1
SMAD5	5.12438e-44	0.202324	0.883	0.712	1.87557e-39	hPSC_2D_dominant	SMAD5
LSS	5.29067e-44	0.158366	0.574	0.343	1.93644e-39	hPSC_2D_dominant	LSS
ITGB5	6.05992e-44	0.175659	0.776	0.567	2.21799e-39	hPSC_2D_dominant	ITGB5
LARP4B	7.15355e-44	0.167927	0.645	0.412	2.61827e-39	hPSC_2D_dominant	LARP4B
C4orf48	2.26022e-43	0.187477	0.964	0.92	8.27264e-39	hPSC_2D_dominant	C4orf48
ARF6	2.50799e-43	0.184751	0.765	0.551	9.17949e-39	hPSC_2D_dominant	ARF6
GNG12	2.57764e-43	0.191573	0.779	0.572	9.4344e-39	hPSC_2D_dominant	GNG12
CAPZB	3.25121e-43	0.196656	0.888	0.774	1.18998e-38	hPSC_2D_dominant	CAPZB
FLRT3	3.44547e-43	0.24083	0.702	0.495	1.26108e-38	hPSC_2D_dominant	FLRT3
HLA-A1	3.56472e-43	0.19761	0.979	0.948	1.30472e-38	hPSC_2D_dominant	HLA-A
RTN4	4.62453e-43	0.173104	0.997	0.987	1.69262e-38	hPSC_2D_dominant	RTN4
LDOC1	6.13481e-43	0.156389	0.602	0.374	2.2454e-38	hPSC_2D_dominant	LDOC1
GALNT2	6.4733e-43	0.157895	0.572	0.344	2.36929e-38	hPSC_2D_dominant	GALNT2
ITGA6	9.15082e-43	0.166462	0.702	0.448	3.34929e-38	hPSC_2D_dominant	ITGA6
STK38L	1.12677e-42	0.196525	0.466	0.271	4.1241e-38	hPSC_2D_dominant	STK38L
S100A101	2.07848e-42	0.161895	0.993	0.982	7.60744e-38	hPSC_2D_dominant	S100A10
ADA2	4.62758e-42	0.157589	0.605	0.379	1.69374e-37	hPSC_2D_dominant	ADA2
CDK2AP1	4.76858e-42	0.193999	0.885	0.749	1.74535e-37	hPSC_2D_dominant	CDK2AP1
RNF11	5.0995e-42	0.169515	0.673	0.44	1.86647e-37	hPSC_2D_dominant	RNF11
CDH61	6.27436e-42	0.203687	0.978	0.909	2.29648e-37	hPSC_2D_dominant	CDH6
SH3KBP1	7.3243e-42	0.185725	0.792	0.587	2.68077e-37	hPSC_2D_dominant	SH3KBP1
ACLY	7.43359e-42	0.153734	0.72	0.49	2.72077e-37	hPSC_2D_dominant	ACLY
EXTL3	8.36378e-42	0.151612	0.6	0.369	3.06123e-37	hPSC_2D_dominant	EXTL3
YWHAE	9.86579e-42	0.177311	0.993	0.971	3.61098e-37	hPSC_2D_dominant	YWHAE
AGPAT1	1.48783e-41	0.156931	0.634	0.412	5.4456e-37	hPSC_2D_dominant	AGPAT1
CSNK1E	2.13661e-41	0.184735	0.804	0.611	7.82019e-37	hPSC_2D_dominant	CSNK1E
MGAT4B	2.23749e-41	0.197633	0.842	0.684	8.18942e-37	hPSC_2D_dominant	MGAT4B
STS	2.52743e-41	0.167461	0.542	0.325	9.25063e-37	hPSC_2D_dominant	STS
STT3B	2.62323e-41	0.192363	0.8	0.613	9.60127e-37	hPSC_2D_dominant	STT3B
INAVA	3.25974e-41	0.176688	0.787	0.583	1.1931e-36	hPSC_2D_dominant	INAVA
PICALM	3.51723e-41	0.219578	0.797	0.612	1.28734e-36	hPSC_2D_dominant	PICALM
CASK	4.05732e-41	0.195805	0.765	0.572	1.48502e-36	hPSC_2D_dominant	CASK
ARHGAP5	4.48143e-41	0.208198	0.912	0.784	1.64025e-36	hPSC_2D_dominant	ARHGAP5
SZRD1	5.41092e-41	0.171388	0.747	0.536	1.98045e-36	hPSC_2D_dominant	SZRD1
HIVEP2	5.69174e-41	0.161272	0.561	0.342	2.08323e-36	hPSC_2D_dominant	HIVEP2
EPB41L2	8.096e-41	0.156335	0.58	0.359	2.96322e-36	hPSC_2D_dominant	EPB41L2
AIDA	8.26938e-41	0.152917	0.609	0.385	3.02668e-36	hPSC_2D_dominant	AIDA
CMIP	1.26297e-40	0.160062	0.644	0.418	4.6226e-36	hPSC_2D_dominant	CMIP
BMP2	2.1636e-40	0.201707	0.756	0.531	7.91899e-36	hPSC_2D_dominant	BMP2
CDC42BPA	4.96613e-40	0.155389	0.597	0.375	1.81765e-35	hPSC_2D_dominant	CDC42BPA
TRIO	9.28028e-40	0.15968	0.61	0.385	3.39668e-35	hPSC_2D_dominant	TRIO
WNK1	1.04538e-39	0.174549	0.822	0.632	3.82619e-35	hPSC_2D_dominant	WNK1
ROCK1	1.45283e-39	0.17564	0.888	0.761	5.31749e-35	hPSC_2D_dominant	ROCK1
ARID1A	1.81881e-39	0.179587	0.8	0.611	6.65702e-35	hPSC_2D_dominant	ARID1A
MPZL1	2.03131e-39	0.180967	0.835	0.655	7.4348e-35	hPSC_2D_dominant	MPZL1
CCDC6	2.46071e-39	0.200821	0.815	0.649	9.00644e-35	hPSC_2D_dominant	CCDC6
SOD2	2.87901e-39	0.26223	0.935	0.833	1.05375e-34	hPSC_2D_dominant	SOD2
ASPH	3.40188e-39	0.200481	0.787	0.587	1.24512e-34	hPSC_2D_dominant	ASPH
PRAG1	3.47077e-39	0.155117	0.495	0.295	1.27034e-34	hPSC_2D_dominant	PRAG1
DSC2	4.64089e-39	0.193319	0.855	0.703	1.69861e-34	hPSC_2D_dominant	DSC2
TNFSF15	5.01909e-39	0.167777	0.642	0.424	1.83704e-34	hPSC_2D_dominant	TNFSF15
TMA7	8.3991e-39	0.152785	0.993	0.989	3.07415e-34	hPSC_2D_dominant	TMA7
SLC37A1	1.00559e-38	0.153391	0.673	0.453	3.68057e-34	hPSC_2D_dominant	SLC37A1
ITPRIPL2	1.02729e-38	0.150291	0.558	0.343	3.75999e-34	hPSC_2D_dominant	ITPRIPL2
KIF1C	1.09151e-38	0.17318	0.744	0.558	3.99505e-34	hPSC_2D_dominant	KIF1C
SREBF2	1.24095e-38	0.152215	0.651	0.428	4.54202e-34	hPSC_2D_dominant	SREBF2
CD99	1.24298e-38	0.176073	0.931	0.85	4.54942e-34	hPSC_2D_dominant	CD99
RAB10	1.3704e-38	0.179039	0.873	0.709	5.0158e-34	hPSC_2D_dominant	RAB10
GPC1	1.52034e-38	0.155061	0.566	0.354	5.56459e-34	hPSC_2D_dominant	GPC1
FAM102A	1.74246e-38	0.180522	0.712	0.501	6.37757e-34	hPSC_2D_dominant	FAM102A
ARL6IP5	2.07692e-38	0.183383	0.905	0.803	7.60172e-34	hPSC_2D_dominant	ARL6IP5
COX8A	2.3087e-38	0.16582	0.988	0.96	8.45006e-34	hPSC_2D_dominant	COX8A
MT-ND4L	2.74972e-38	0.213089	0.998	0.977	1.00643e-33	hPSC_2D_dominant	MT-ND4L
PLXNB1	3.08493e-38	0.156059	0.733	0.513	1.12911e-33	hPSC_2D_dominant	PLXNB1
ZBTB38	6.38801e-38	0.177328	0.818	0.633	2.33807e-33	hPSC_2D_dominant	ZBTB38
REEP3	7.28788e-38	0.175462	0.799	0.618	2.66744e-33	hPSC_2D_dominant	REEP3
ATP6V1G1	8.98105e-38	0.152355	0.991	0.971	3.28716e-33	hPSC_2D_dominant	ATP6V1G1
DIAPH1	1.17244e-37	0.178519	0.738	0.545	4.29126e-33	hPSC_2D_dominant	DIAPH1
MDM2	1.24776e-37	0.168995	0.671	0.457	4.56694e-33	hPSC_2D_dominant	MDM2
DHCR24	1.54878e-37	0.201287	0.91	0.802	5.66867e-33	hPSC_2D_dominant	DHCR24
UBA1	1.63085e-37	0.161454	0.909	0.781	5.96906e-33	hPSC_2D_dominant	UBA1
MKNK2	1.79838e-37	0.156263	0.654	0.435	6.58223e-33	hPSC_2D_dominant	MKNK2
WIPF2	1.9964e-37	0.153755	0.668	0.453	7.30703e-33	hPSC_2D_dominant	WIPF2
PRRC2A	2.49919e-37	0.150231	0.711	0.488	9.1473e-33	hPSC_2D_dominant	PRRC2A
AZIN1	2.57465e-37	0.155388	0.586	0.375	9.42347e-33	hPSC_2D_dominant	AZIN1
KLHL5	3.24053e-37	0.167472	0.785	0.581	1.18606e-32	hPSC_2D_dominant	KLHL5
PRKAR1A	3.70614e-37	0.165769	0.89	0.752	1.35648e-32	hPSC_2D_dominant	PRKAR1A
FASN	5.93775e-37	0.150848	0.613	0.4	2.17328e-32	hPSC_2D_dominant	FASN
SERPINH1	1.00462e-36	0.168812	0.752	0.559	3.67701e-32	hPSC_2D_dominant	SERPINH1
LAMA5	1.28445e-36	0.160968	0.776	0.592	4.70122e-32	hPSC_2D_dominant	LAMA5
ARSD	1.53095e-36	0.174118	0.89	0.769	5.60344e-32	hPSC_2D_dominant	ARSD
COL18A1	1.80059e-36	0.158717	0.933	0.816	6.59033e-32	hPSC_2D_dominant	COL18A1
FAM89B	2.49859e-36	0.153539	0.627	0.422	9.14509e-32	hPSC_2D_dominant	FAM89B
KIF3B	2.87858e-36	0.164245	0.763	0.577	1.05359e-31	hPSC_2D_dominant	KIF3B
SEZ6L2	3.12797e-36	0.166178	0.902	0.802	1.14487e-31	hPSC_2D_dominant	SEZ6L2
MET	4.30886e-36	0.153121	0.618	0.407	1.57709e-31	hPSC_2D_dominant	MET
DST1	5.66254e-36	0.180795	0.999	0.981	2.07255e-31	hPSC_2D_dominant	DST
KPNA6	5.70866e-36	0.16258	0.734	0.528	2.08943e-31	hPSC_2D_dominant	KPNA6
HIPK2	6.61296e-36	0.179479	0.765	0.589	2.42041e-31	hPSC_2D_dominant	HIPK2
SLC38A10	7.74663e-36	0.160074	0.781	0.593	2.83534e-31	hPSC_2D_dominant	SLC38A10
ATP2A2	9.1637e-36	0.158761	0.716	0.502	3.35401e-31	hPSC_2D_dominant	ATP2A2
PERP	1.07266e-35	0.162852	0.987	0.955	3.92605e-31	hPSC_2D_dominant	PERP
CS	1.45914e-35	0.151017	0.653	0.447	5.3406e-31	hPSC_2D_dominant	CS
MMP15	1.57635e-35	0.167323	0.758	0.574	5.76962e-31	hPSC_2D_dominant	MMP15
PRSS23	2.36551e-35	0.173673	0.629	0.412	8.65799e-31	hPSC_2D_dominant	PRSS23
SKIL	3.19436e-35	0.222272	0.788	0.613	1.16917e-30	hPSC_2D_dominant	SKIL
STK24	3.53542e-35	0.155517	0.721	0.511	1.294e-30	hPSC_2D_dominant	STK24
HNRNPUL1	3.61762e-35	0.161256	0.772	0.581	1.32408e-30	hPSC_2D_dominant	HNRNPUL1
OIP5-AS1	4.37325e-35	0.159078	0.784	0.602	1.60065e-30	hPSC_2D_dominant	OIP5-AS1
LAMP1	4.62528e-35	0.160413	0.863	0.729	1.6929e-30	hPSC_2D_dominant	LAMP1
CCL201	4.96004e-35	0.193771	0.916	0.749	1.81543e-30	hPSC_2D_dominant	CCL20
ATP6V1F	5.34688e-35	0.157642	0.935	0.881	1.95701e-30	hPSC_2D_dominant	ATP6V1F
PLXDC2	7.11306e-35	0.159615	0.456	0.278	2.60345e-30	hPSC_2D_dominant	PLXDC2
CLMN	1.24337e-34	0.17211	0.818	0.631	4.55087e-30	hPSC_2D_dominant	CLMN
FZD5	1.51028e-34	0.155291	0.564	0.365	5.52778e-30	hPSC_2D_dominant	FZD5
PFKFB3	1.69567e-34	0.161728	0.701	0.503	6.20632e-30	hPSC_2D_dominant	PFKFB3
RND3	5.52087e-34	0.158982	0.644	0.425	2.02069e-29	hPSC_2D_dominant	RND3
MRPL33	6.45252e-34	0.167732	0.899	0.802	2.36169e-29	hPSC_2D_dominant	MRPL33
TM4SF1	9.95919e-34	0.199844	0.987	0.958	3.64516e-29	hPSC_2D_dominant	TM4SF1
DNAJB6	1.10721e-33	0.174757	0.862	0.743	4.0525e-29	hPSC_2D_dominant	DNAJB6
DAAM1	1.13588e-33	0.214256	0.728	0.542	4.15745e-29	hPSC_2D_dominant	DAAM1
TMEM181	1.16489e-33	0.168753	0.809	0.632	4.2636e-29	hPSC_2D_dominant	TMEM181
TAOK1	1.37072e-33	0.164136	0.783	0.597	5.01697e-29	hPSC_2D_dominant	TAOK1
PDLIM5	1.6286e-33	0.213206	0.84	0.706	5.96086e-29	hPSC_2D_dominant	PDLIM5
MINDY2	1.6596e-33	0.153206	0.695	0.495	6.0743e-29	hPSC_2D_dominant	MINDY2
CLIC6	2.79805e-33	0.164116	0.817	0.639	1.02411e-28	hPSC_2D_dominant	CLIC6
ARPC4	3.06647e-33	0.162005	0.729	0.534	1.12236e-28	hPSC_2D_dominant	ARPC4
UBE2I	3.34024e-33	0.162922	0.87	0.727	1.22256e-28	hPSC_2D_dominant	UBE2I
STX12	3.55709e-33	0.19103	0.661	0.478	1.30193e-28	hPSC_2D_dominant	STX12
DBN1	5.41464e-33	0.176002	0.824	0.658	1.98181e-28	hPSC_2D_dominant	DBN1
CALU	6.14409e-33	0.164413	0.863	0.722	2.2488e-28	hPSC_2D_dominant	CALU
SRD5A3	6.21772e-33	0.194491	0.68	0.494	2.27575e-28	hPSC_2D_dominant	SRD5A3
MAPK6	6.30326e-33	0.151716	0.711	0.518	2.30706e-28	hPSC_2D_dominant	MAPK6
PLS3	1.13606e-32	0.188349	0.926	0.806	4.15808e-28	hPSC_2D_dominant	PLS3
CX3CL1	1.42243e-32	0.1655	0.684	0.491	5.20623e-28	hPSC_2D_dominant	CX3CL1
HOOK3	1.61512e-32	0.171634	0.908	0.781	5.91152e-28	hPSC_2D_dominant	HOOK3
ANKLE2	1.92231e-32	0.168966	0.652	0.461	7.03586e-28	hPSC_2D_dominant	ANKLE2
EFCAB14	1.96386e-32	0.161878	0.764	0.573	7.18792e-28	hPSC_2D_dominant	EFCAB14
PTPN11	3.60911e-32	0.169831	0.849	0.686	1.32097e-27	hPSC_2D_dominant	PTPN11
HDGF	4.48038e-32	0.159347	0.924	0.822	1.63987e-27	hPSC_2D_dominant	HDGF
PLEKHB2	5.98892e-32	0.164217	0.788	0.602	2.192e-27	hPSC_2D_dominant	PLEKHB2
GSTM4	6.56104e-32	0.151811	0.669	0.466	2.40141e-27	hPSC_2D_dominant	GSTM4
STMP1	9.82832e-32	0.159496	0.907	0.811	3.59726e-27	hPSC_2D_dominant	STMP1
OCLN	1.42892e-31	0.154948	0.78	0.602	5.23e-27	hPSC_2D_dominant	OCLN
MIDN	1.59527e-31	0.164496	0.911	0.794	5.83886e-27	hPSC_2D_dominant	MIDN
DYNLT3	2.15032e-31	0.152695	0.775	0.587	7.87039e-27	hPSC_2D_dominant	DYNLT3
FAM107B	2.66218e-31	0.170557	0.931	0.832	9.74386e-27	hPSC_2D_dominant	FAM107B
ARF3	3.74585e-31	0.159458	0.79	0.635	1.37102e-26	hPSC_2D_dominant	ARF3
HDLBP	4.32995e-31	0.153329	0.955	0.896	1.58481e-26	hPSC_2D_dominant	HDLBP
SH3GLB1	6.65737e-31	0.154967	0.856	0.709	2.43666e-26	hPSC_2D_dominant	SH3GLB1
NORAD	6.96561e-31	0.164453	0.89	0.754	2.54948e-26	hPSC_2D_dominant	NORAD
VIL1	1.18396e-30	0.194963	0.873	0.734	4.3334e-26	hPSC_2D_dominant	VIL1
TDG	1.83122e-30	0.165474	0.754	0.587	6.70245e-26	hPSC_2D_dominant	TDG
BMPR2	2.38533e-30	0.151442	0.745	0.56	8.73056e-26	hPSC_2D_dominant	BMPR2
BEX11	2.54077e-30	0.168864	0.97	0.874	9.29948e-26	hPSC_2D_dominant	BEX1
CDV3	2.96559e-30	0.163464	0.895	0.761	1.08544e-25	hPSC_2D_dominant	CDV3
MRS2	3.82467e-30	0.159455	0.738	0.551	1.39987e-25	hPSC_2D_dominant	MRS2
CD471	4.50617e-30	0.171176	0.898	0.779	1.6493e-25	hPSC_2D_dominant	CD47
PROM11	4.70312e-30	0.168653	0.966	0.92	1.72139e-25	hPSC_2D_dominant	PROM1
IGF2R	5.23072e-30	0.169255	0.885	0.754	1.9145e-25	hPSC_2D_dominant	IGF2R
SERINC1	7.69001e-30	0.156928	0.841	0.684	2.81462e-25	hPSC_2D_dominant	SERINC1
CDH2	8.27132e-30	0.186183	0.832	0.703	3.02739e-25	hPSC_2D_dominant	CDH2
TMOD3	1.75199e-29	0.150779	0.921	0.794	6.41244e-25	hPSC_2D_dominant	TMOD3
MMP24OS	5.69481e-29	0.154546	0.876	0.771	2.08436e-24	hPSC_2D_dominant	MMP24OS
CTNNA1	5.70039e-29	0.152428	0.952	0.899	2.0864e-24	hPSC_2D_dominant	CTNNA1
UGCG	5.76195e-29	0.151796	0.631	0.435	2.10893e-24	hPSC_2D_dominant	UGCG
ZNF706	6.56674e-29	0.151652	0.884	0.784	2.40349e-24	hPSC_2D_dominant	ZNF706
YWHAQ	6.70479e-29	0.156231	0.939	0.861	2.45402e-24	hPSC_2D_dominant	YWHAQ
PPP1R14B	1.16946e-28	0.152523	0.926	0.842	4.28033e-24	hPSC_2D_dominant	PPP1R14B
COX17	2.01558e-28	0.152439	0.885	0.778	7.37722e-24	hPSC_2D_dominant	COX17
WWC1	2.83527e-28	0.152023	0.878	0.754	1.03774e-23	hPSC_2D_dominant	WWC1
FNBP1L	1.13037e-27	0.171187	0.921	0.829	4.13725e-23	hPSC_2D_dominant	FNBP1L
KIAA1217	1.17394e-27	0.154869	0.738	0.573	4.29675e-23	hPSC_2D_dominant	KIAA1217
AK3	9.80556e-27	0.154449	0.787	0.635	3.58893e-22	hPSC_2D_dominant	AK3
MAN1A2	1.1122e-26	0.152972	0.806	0.661	4.07076e-22	hPSC_2D_dominant	MAN1A2
CFLAR	1.46269e-26	0.159236	0.879	0.723	5.3536e-22	hPSC_2D_dominant	CFLAR
ANKRD11	1.72325e-26	0.158577	0.928	0.852	6.30728e-22	hPSC_2D_dominant	ANKRD11
MORC4	1.81633e-26	0.152449	0.773	0.614	6.64795e-22	hPSC_2D_dominant	MORC4
SOX9	2.33711e-26	0.15781	0.936	0.858	8.55405e-22	hPSC_2D_dominant	SOX9
PDZD8	3.61345e-26	0.150101	0.794	0.626	1.32256e-21	hPSC_2D_dominant	PDZD8
CLDN71	4.48832e-25	0.176405	0.958	0.906	1.64277e-20	hPSC_2D_dominant	CLDN7
DUOXA2	3.36361e-24	0.163267	0.355	0.211	1.23111e-19	hPSC_2D_dominant	DUOXA2
CCDC50	4.23248e-24	0.157437	0.717	0.542	1.54913e-19	hPSC_2D_dominant	CCDC50
ANKRD12	4.78343e-24	0.208	0.538	0.366	1.75078e-19	hPSC_2D_dominant	ANKRD1
ATP13A3	1.35115e-23	0.165108	0.739	0.558	4.94533e-19	hPSC_2D_dominant	ATP13A3
UGT2B151	2.20285e-20	0.154522	0.864	0.72	8.06266e-16	hPSC_2D_dominant	UGT2B15
DSP	1.18869e-18	0.175489	0.988	0.976	4.35073e-14	hPSC_2D_dominant	DSP
ARPC5	2.29708e-18	0.150464	0.952	0.914	8.40753e-14	hPSC_2D_dominant	ARPC5
XBP1	1.12847e-15	0.168335	0.914	0.856	4.13031e-11	hPSC_2D_dominant	XBP1
CCL281	1.38084e-15	0.154413	0.741	0.622	5.05401e-11	hPSC_2D_dominant	CCL28
MTRNR2L121	3.63314e-11	0.279852	1	0.989	1.32976e-06	hPSC_2D_dominant	MTRNR2L12
MYL61	6.2991e-11	0.181062	0.999	1	2.30553e-06	hPSC_2D_dominant	MYL6
