# Supplementary material for: Generation of functional ciliated cholangiocytes from human pluripotent stem cells
Source: Nat Commun. 2021 Nov 11;12:6504. doi: 10.1038/s41467-021-26764-0 (PMC8586142; doi:10.1038/s41467-021-26764-0)
Supplement: Supplementary file 15 — Source Data [file 41467_2021_26764_MOESM15_ESM.xlsx]

## Sheet: Figure 1
Figure 1b	CFTR
	Matrigel	Matrigel	Matrigel	Matrigel	Matrigel	Matrigel	Matrigel	Matrigel	Matrigel	Matrigel	Matrigel	OP9jagged1	OP9jagged1	OP9jagged1	OP9jagged1	OP9jagged1	OP9jagged1	OP9jagged1	OP9jagged1	OP9jagged1	OP9jagged1	OP9jagged1
	No	HGF	EGF	CHIR99021	IWP2	TGFb1	SB431542	RA	FGF10	IL6	VEGF	No	HGF	EGF	CHIR99021	IWP2	TGFb1	SB431542	RA	FGF10	IL6	VEGF	GB	AL	FL	PANC
	0.028137	0.0507208	0.0153671	0.010931	0.077752	0.000133417	0.00314515	1.2776	0.0394121	0.165679	0.103833	0.395567	0.104934	0.0119054	0.464299	0.420069	0.063068	0.043631	4.71358	0.134129	0.318227	0.503055	0.016024	0.041496	0.00819167	1
	0.0281268	0.0449643	0.019632	0.0125208	0.122354	0.000465221	0.00378417	1.11411	0.0279902	0.0645259	0.038974	0.326873	0.165414	0.0917755	0.592131	0.460519	0.0189056	0.0293833	4.56041	0.146281	0.35467	0.38332	0.0295681	0.00182423	0.000710665	1
	0.0921837	0.299299	0.060441	0.0463161	0.339182	0.0109792	0.018686	1.55827	0.067477	0.196995	0.157883	1.24174	0.147102	0.0162526	1.2943	0.51103	0.212491	0.0890398	4.08502	0.292611	0.801188	0.347829	0.0714398	0.00219164	0.00132517	1
	SOX9
	Matrigel	Matrigel	Matrigel	Matrigel	Matrigel	Matrigel	Matrigel	Matrigel	Matrigel	Matrigel	Matrigel	OP9jagged1	OP9jagged1	OP9jagged1	OP9jagged1	OP9jagged1	OP9jagged1	OP9jagged1	OP9jagged1	OP9jagged1	OP9jagged1	OP9jagged1
	No	HGF	EGF	CHIR99021	IWP2	TGFb1	SB431542	RA	FGF10	IL6	VEGF	No	HGF	EGF	CHIR99021	IWP2	TGFb1	SB431542	RA	FGF10	IL6	VEGF	GB	AL	FL	PANC
	7.7202	14.2529	7.3608	6.39842	11.064	10.5023	0.219085	6.5906	1.95645	11.1238	7.85004	17.7751	10.7678	8.51261	9.86063	2.12258	17.4488	10.4842	28.7851	14.1729	16.8015	16.7449	0.110788	0.0120688	0.00756412	1
	13.872	18.0056	13.6325	7.11959	18.2485	14.9337	3.69971	16.2473	25.376	17.0519	16.9783	25.2292	21.0862	21.8705	18.2271	39.171	27.588	22.965	27.7615	49.4151	19.9018	29.9173	0.0949813	0.0215588	0.0174748	1
	10.4835	10.9921	7.37299	7.50891	13.9251	9.86558	3.366	9.76997	11.7813	8.12935	10.014	17.2515	13.5496	10.706	10.947	17.6172	17.7991	10.3592	21.303	23.5436	15.8727	15.9726	0.222384	0.0241275	0.0192002	1
	AFP
	Matrigel	Matrigel	Matrigel	Matrigel	Matrigel	Matrigel	Matrigel	Matrigel	Matrigel	Matrigel	Matrigel	OP9jagged1	OP9jagged1	OP9jagged1	OP9jagged1	OP9jagged1	OP9jagged1	OP9jagged1	OP9jagged1	OP9jagged1	OP9jagged1	OP9jagged1
	No	HGF	EGF	CHIR99021	IWP2	TGFb1	SB431542	RA	FGF10	IL6	VEGF	No	HGF	EGF	CHIR99021	IWP2	TGFb1	SB431542	RA	FGF10	IL6	VEGF	GB	AL	FL	PANC
	0.589795	0.707296	0.120925	2.11891	0.809056	0.00564174	7.36698	0.116948	0.51604	0.509615	0.895422	0.391856	0.149192	0.158701	0.162243	0.0999246	0.157227	1.63668	0.0663615	0.811668	0.487682	0.5059	1.55187e-06	0.000125532	1	1.95172e-06
	0.811073	1.03928	0.144606	2.60538	0.948632	0.0966304	7.45016	0.209834	4.20529	0.769464	0.850766	0.520604	0.279205	0.349118	0.333676	0.762353	0.272584	1.93556	0.177414	2.32154	0.841391	1.09714	5.86866e-07	0.00023174	1	7.04837e-06
	0.6939	0.663827	0.145401	2.08249	1.16007	0.0605742	6.03607	0.205073	1.68221	0.68434	0.66664	0.537666	0.221497	0.258272	0.329828	0.659604	0.185499	2.69254	0.14838	1.77434	0.556408	0.656121	1.76895e-07	0.000282814	1	4.45437e-06
	ALB
	Matrigel	Matrigel	Matrigel	Matrigel	Matrigel	Matrigel	Matrigel	Matrigel	Matrigel	Matrigel	Matrigel	OP9jagged1	OP9jagged1	OP9jagged1	OP9jagged1	OP9jagged1	OP9jagged1	OP9jagged1	OP9jagged1	OP9jagged1	OP9jagged1	OP9jagged1
	No	HGF	EGF	CHIR99021	IWP2	TGFb1	SB431542	RA	FGF10	IL6	VEGF	No	HGF	EGF	CHIR99021	IWP2	TGFb1	SB431542	RA	FGF10	IL6	VEGF	GB	AL	FL	PANC
	0.078377	0.0106615	0.000209885	0.476489	0.0215272	4.192e-06	0.477515	8.4555e-05	0.0105854	0.0223106	0.0133035	0.0241673	0.00806297	0.0019235	0.00165543	0.144961	0.00113842	0.00582425	0.00704542	0.000681465	0.00684842	0.00936272	2.51211e-08	2.54787	1	0.00213778
	0.123219	0.0219844	0.000735158	0.482944	0.0675833	0.000225706	0.770658	0.000529253	0.076808	0.090258	0.0554838	0.0566426	0.00588785	0.00431466	0.0351643	0.00613665	0.00936234	0.162338	0.000353558	0.0128522	0.0246465	0.0325223	9.4432e-08	1.86367	1	0.00311604
	0.0984117	0.0138224	0.00103359	0.185237	0.0570184	0.00170652	0.26958	0.00119336	0.0545134	0.0451163	0.0346896	0.0411227	0.0106089	0.0108285	0.0299839	0.0337663	0.0210664	0.22276	0.00170619	0.069648	0.0201126	0.0271773	8.45449e-06	1.6245	1	0.00953868
Figure 1d	RA 0	RA 500 nM	RA 1uM	RA 2uM
	1	5.31124	4.2244	4.36471
	1	4.68535	5.94979	5.16913
	1	5.7568	6.4519	6.95872
	1	7.23392	7.29456	6.51935

## Sheet: Figure 2
Figure 2b	ctrl	RI	FSK	cAMP	FGF10	EX	VEGF	IL6	SHH	SANT1	CHIR	IWP2	BMP4	NOG	HGF	EGF	SB	TGFb1
	14.7	25.3	25.8	26.1	8.54	9.08	9.8	11.8	8.82	11.6	2.37	10.2	2.63	12.7	8.05	3.3	6.51	0
	5.23	43.4	42.2	35.6	11.3	17.3	13.2	19	13	19.4	0	19.6	0	17.1	8.33	0	15.4	0
	5.19	22.4	15.9	15.5	5.79	4.11	6.33	5.31	5.52	10	4.6	5.18	2.39	14.9	2.23	0	3.41	0
	12.5	23.1	19.1	20.3	5.17	4.98	4.53	5.35	6.49	8.31	2.68	5.38	1.04	23.9	3.12	0	3.51	0
		40.2	29.9											21.6
Figure 2c	RA/NFR	RA/(-)	BMS493/NFR
	77.4	23.1	9.4
	71.7	20.4	6.7
	80.9	27.2	3.65
	89.2
Figure 2d	CFTR									CK7									SPP1
	HB	d37 RA	d49 RA/NFR	d49 RA/(-)	GB	AL	FL	PANC		HB	d37 RA	d49 RA/NFR	d49 RA/(-)	GB	AL	FL	PANC		HB	d37 RA	d49 RA/NFR	d49 RA/(-)	GB	AL	FL	PANC
	0.0339406	27.0987	78.0025	16.5357	0.378692	0.101165	0.0688919	11.4079		0.148699	106.026	60.3864	34.1282	6.74088	0.536304	0.103481	8.30755		0.213531	101.469	426.217	161.514	18.7579	0.309033	0.594466	7.92931
	0.0143537	28.6596	64.5811	15.0429						0.100742	154.4	78.8496	39.4753						0.470271	106.966	439.562	139.749
	0.032562	25.4243	40.6933	19.2498						0.104939	194.999	26.2056	33.2722						0.499204	148.87	521.703	121.846
	SOX9									SCTR									SLC4A2
	HB	d37 RA	d49 RA/NFR	d49 RA/(-)	GB	AL	FL	PANC		HB	d37 RA	d49 RA/NFR	d49 RA/(-)	GB	AL	FL	PANC		HB	d37 RA	d49 RA/NFR	d49 RA/(-)	GB	AL	FL	PANC
	0.95116	64.4089	46.096	32.4136	0.708234	0.187392	0.251252	6.20729		0.00233136	1.15486	5.07091	9.13827	0.048347	0.0209367	0.0403159	2.44019		1.00666	8.5988	17.8584	9.95318	2.75251	2.65378	3.15046	3.18853
	1.30335	57.281	48.9677	33.4695						0.00418522	1.49703	5.03776	10.3348						0.950206	13.17	19.2018	8.19311
	1.12637	55.1316	45.5819	29.935						0.0032388	1.51699	3.7688	11.5979						1.13536	15.1758	8.166	11.2362
	TRPV4									PKD1									PKD2
	HB	d37 RA	d49 RA/NFR	d49 RA/(-)	GB	AL	FL	PANC		HB	d37 RA	d49 RA/NFR	d49 RA/(-)	GB	AL	FL	PANC		HB	d37 RA	d49 RA/NFR	d49 RA/(-)	GB	AL	FL	PANC
	0.0272503	2.79794	2.57334	0.203403	0.159255	0.50924	0.239333	0.461156		0.0453646	1.22548	0.978741	0.15162	1.05628	0.714706	0.469917	0.728537		0.18754	0.986716	0.891657	0.0393114	0.802343	0.773979	0.290088	0.663726
	0.0144797	2.45965	2.68707	0.561432						0.0348469	1.08391	0.821477	0.286938						0.135042	0.957202	0.882938	0.13103
	0.0177027	2.08066	2.98289	0.407548						0.0311491	0.660153	1.12906	0.393613						0.164975	0.773157	0.888009	0.0865423

## Sheet: Figure 3
Figure 3b	d37 RA	d49 RA/NFR	d49RA/(-)	d49 RA/EGF
	1.5625	94.0171	32	12.7451
	1.42857	82.6087	33.9286	10.7843
	15.873	89.2157	44.6809	8.49057
	32.4675	77.5281	28.5714	29.4118
	15	84.2593	6.97674	15.942
	0	84.8485	43.0769	10.1449
	18.0328	94.6237	32.8571	11.8421
	44.6602	98.9362	10.5263	6.54206
	4.83871	78.8235	24.5902	7.14286
Figure 3e	CFTR								ALB								AFP
	unsort	negative	positive	GB	AL	FL	PANC		unsort	negative	positive	GB	AL	FL	PANC		unsort	negative	positive	GB	AL	FL	PANC
	19.4433	16.1284	30.7723	0.129334	0.0346885	0.0269536	4.08267		19.7498	86.6462	2.60405	0.729037	3192.46	5047.67	21.0329		21.7638	33.4202	5.61811	0.044688	0.0944496	277.175	0.00807946
	17.3279	5.66587	43.5086						8.38041	30.2914	3.77586						39.5717	27.5509	8.73589
	18.8147	11.7338	35.4997						12.1265	59.4526	3.27899						37.4479	22.5091	8.35549
	TRPV4								PKD1								PKD2
	unsort	negative	positive	GB	AL	FL	PANC		unsort	negative	positive	GB	AL	FL	PANC		unsort	negative	positive	GB	AL	FL	PANC
	1.57667	1.21245	5.85461	0.0514804	0.0902475	0.0569494	0.0589603		1.36975	0.323332	1.34282	0.330198	0.0988644	0.121168	0.12255		0.859959	0.778353	0.881678	0.330198	0.0988644	0.121168	0.12255
	1.85686	1.37392	3.048						0.507784	0.252211	1.36932						0.378399	0.446337	1.03886
	3.28303	1.17054	3.27077						0.813022	0.153705	1.16044						0.517768	0.605581	1.03469

## Sheet: Figure 4a, 4b
Figure 4a	sample number	negative control	positive control	negative control mean	neg mean-3stdev	neg mean+3stdev	pos control mean	pos mean-3stdev	pos mean+3stdev		Figure 4b	Time (sec)	DMSO	FSK
	1	7.94475	51.1008	7.28452	0.949439	13.6196	50.6462	40.9011	60.3913			0	1	1.06381
	2	6.77208	42.6236									30.015	1	1.05683
	3	8.21671	44.5377									60.014	1	1.05381
	4	8.59621	51.6245									90.013	1	1.04625
	5	7.82813	49.55									120.012	1	1.03693
	6	5.89635	48.5837									120.277	1	1.03685
	7	5.63978	44.4315									135.284	1	1.0321
	8	6.04639	49.7757									150.291	1	1.02747
	9	6.60063	53.2775									165.314	1	1.02217
	10	8.26182	46.4371									180.29	1	1.01789
	11	8.37681	49.8236									195.282	1	1.01534
	12	6.44279	51.6921									210.289	1	1.01097
	13	6.50628	53.2197									225.281	1	1.0064
	14	6.65121	52.1046									240.288	1	1.00327
	15	5.41691	46.488									255.28	1	1
	16	5.26979	47.4636									255.545	1	1.00027
	17	6.52257	53.6433									270.553	1	0.997282
	18	6.37141	51.8059									285.56	1	1.14858
	19	5.51235	51.0024									300.552	1	1.27347
	20	7.71985	53.6703									315.559	1	1.32482
	21	6.03844	48.5026									330.551	1	1.35194
	22	5.61111	52.2245									345.558	1	1.36894
	23	5.60995	61.4511									360.55	1	1.37711
	24	6.48901	53.0993									375.557	1	1.38255
	25	6.38286	52.0875									390.549	1	1.38675
	26	7.80605	55.0898									405.556	1	1.39016
	27	6.19782	47.3248									420.548	1	1.39089
	28	8.16747	51.1834									435.555	1	1.39237
	29	5.61129	54.3279									450.547	1	1.39287
	30	7.82567	50.6443									465.554	1	1.39389
	31	8.17684	45.2319									480.546	1	1.39502
	32	6.44051	51.1995									495.553	1	1.39544
	33	6.3372	50.6662									510.545	1	1.39563
	34	5.9786	49.2229									525.552	1	1.39687
	35	6.15454	49.9189									540.559	1	1.39751
	36	8.80901	52.866									555.551	1	1.39837
	37	7.57479	52.9563									570.558	1	1.39953
	38	16.1932	54.2468									585.55	1	1.39987
	39	8.39731	47.9807									600.557	1	1.4026
	40	6.41314	53.7745									615.549	1	1.40158
	41	15.8944	50.402									630.556	1	1.40405
	42	8.21792	50.2523									645.548	1	1.40272
	43	5.32482	48.63									660.555	1	1.40513
	44	7.45757	51.3675									675.547	1	1.40626
	45	7.77043	48.5641									690.554	1	1.4071
	46	6.72859	53.2924									705.546	1	1.40832
	47	8.12569	51.549									720.553	1	1.41006
	48	7.32987	50.1068									735.545	1	1.40995
												750.552	1	1.41101
												765.559	1	1.41205
												780.551	1	1.41551
												795.558	1	1.41422
												810.55	1	1.41545
												825.557	1	1.41612
												840.549	1	1.41654
												855.556	1	1.41881
												870.548	1	1.4208
												885.555	1	1.41968
												900.547	1	1.4216
												915.554	1	1.42142
												930.546	1	1.42284
												945.553	1	1.42469
												960.545	1	1.42449
												975.552	1	1.42502
												990.56	1	1.42581
												1005.55	1	1.42651
												1020.56	1	1.4272
												1035.55	1	1.43094
												1050.56	1	1.42938
												1065.55	1	1.43039
												1080.56	1	1.43216
												1095.55	1	1.43286
												1110.56	1	1.43146
												1125.55	1	1.43237
												1140.56	1	1.43521
												1140.82	1	1.43518
												1170.83	1	1.35038
												1200.83	1	1.25443
												1230.83	1	1.23373
												1260.83	1	1.22663
												1290.83	1	1.21712
												1320.83	1	1.2079
												1350.83	1	1.19954
												1380.83	1	1.1871
												1410.83	1	1.177
												1440.83	1	1.16901
												1470.82	1	1.16075
												1500.82	1	1.1523
												1530.82	1	1.14382
												1560.82	1	1.13604
												1590.82	1	1.12745
												1620.84	1	1.12104
												1650.83	1	1.11314
												1680.83	1	1.10771
												1710.83	1	1.10176
												1740.83	1	1.09515
												1770.83	1	1.09047
												1800.83	1	1.08642
												1830.83	1	1.08175
												1860.83	1	1.07704
												1890.83	1	1.07326
												1920.83	1	1.07067
												1950.82	1	1.06592
												1980.82	1	1.0625
												2010.82	1	1.0597

## Sheet: Figure 4e, 4f, 4h, 4i
Figure 4e	Biological replicated	Technical replicated	DMSO	FSK	Figure 4f		Biological replicated	Technical replicated	DMSO - FSK	VX-809 - FSK+VX-770	AC-1/AC2-1 - FSK+AP2	AC-1/AC2-2 - FSK+AP2
	1	1	0	101.243		CF01a	1	1	1.35925	48.5936	53.7028	74.0856
		2	0	110.287				2	2.57212	43.3647	47.7633	64.1597
		3	0	106.563				3	6.48446	39.1824	55.624	67.1722
								4	3.68599	53.0394	61.663	66.268
	2	1	0	107.093
		2	0	92.7353			2	1	2.44012	22.2981	52.4152	78.2703
		3	0	89.608				2	2.64418	17.2108	43.3412	42.2883
								3	3.87872	36.2996	71.1753	48.6912
	3	1	0	97.7126
		2	0	87.1855			3	1	1.78068	32.0678	72.2977	74.2424
		3	0	106.812				2	2.23877	34.7911	47.2365	61.5352
		4	0	91.6864				3	2.84028	24.5844	45.4653	54.6041
	4	1	0	87.7274
		2	0	97.796
		3	0	91.0048		CF01b	1	1	1.26104	59.8652	85.0588	92.3866
		4	0	90.3051				2	2.50051	57.2695	79.5166	80.2018
								3	1.85686	56.4689	81.8481	80.542
								4	1.1843	65.5518	90.2287	82.9899
							2	1	3.17261	50.2871	82.7144	75.6287
								2	1.52187	65.8385	83.6698	72.267
								3	1.21404	65.8193	84.4836	69.063
								4	1.75116	59.9403	75.9536	69.8871
							3	1	0.0601465	25.8841	36.959	48.3509
								2	0.802801	20.4098	53.2076	56.5552
								3	0.582151	20.3695	48.4566	60.9862
								4	1.37472	21.2006	42.3617	59.606
							4	1	1.69397	40.339	53.5387	67.7373
								2	1.1231	34.6474	57.1589	58.7738
								3	0.954426	36.1457	58.1629	66.8501
								4	2.37711	28.5842	48.8995	62.8395
Figure 4h	Biological replicated	Technical replicated	DMSO	FSK	Figure 4i		Biological replicated	Technical replicated	Fsk	VX-809 - Fsk/VX-770	VX661/(s)445 - Fsk/VX-770	AC1/2-1 - Fsk/AP-2	AC1/2-2 - Fsk/AP-2
	1	1	0	95.4265		CF02a	1	1	0.704639	14.2071	74.7176	77.5631	53.0536
		2	0	97.7773				2	5.00294	25.8233	63.8497	54.1081	37.7384
		3	0	87.9955				3	7.002	25.4365	66.0468	61.6395	46.7543
		4	0	83.8951				4	3.05606	17.1472	70.0647	57.7034	41.6948
	2	1	0	80.7312			2	1	1.68919	27.5502	72.3548	79.6965	45.1094
		2	0	86.9049				2	5.67328	21.5587	48.0309	76.6674	47.4738
		3	0	91.6083				3	5.23599	20.9254	49.2734	48.0072	41.877
		4	0	95.6444				4	4.49425	22.3226	63.0033	60.2858	48.6095
	3	1	0	81.73			3	1	8.82119	23.2518	66.4152	55.0119	49.3543
		2	0	84.4705				2	5.30979	25.2103	73.6669	79.0183	73.7098
		3	0	88.891				3	7.13907	29.2589	70.8316	77.7622	69.7966
								4	6.80135	38.0396	68.9465	53.0321	49.7747
							4	1	5.01619	42.1358	68.7498	57.3254	52.5034
								2	5.37915	58.5804	67.4346	52.9393	47.6095
								3	8.8361	49.5244	68.3868	50.0423	40.2064
								4	8.49921	42.8377	68.5023	60.8269	33.4982
						CF02b		1	4.14249	62.65	66.2379	71.2475	59.7243
								2	2.36768	57.2633	58.9138	71.084	67.3337
								3	0.981272	62.0467	62.05	74.7505	74.7973
								1	5.09015	59.2211	60.0284	70.7619	67.3544
								2	1.58792	66.5263	61.9827	79.4564	73.675
								3	0.127468	66.9813	74.6335	77.2853	75.2376
								4		76.3213	92.9053	76.7017	77.2572
								1	2.03878	79.7896	93.8446	86.7816	72.1522
								2	2.74281	78.315	92.9255	93.8	65.8088
								3	1.1041	77.2163	93.7944	91.6764	67.7442
								1	-0.55613	78.6282	99.0418	90.0789	73.6599
								2	-0.936558	69.9691	94.059	100.06	72.278
								3	-1.69484	81.6926	102.326	88.89	73.1722
								4		78.2983	104.849	92.3422	84.9087

## Sheet: Figure 4 CF01a trace
CF01a	Time (sec)	DMSO	FSK	VX-809 - FSK+VX-770	AC-1/AC2-1 - FSK+AP2	AC-1/AC2-2 - FSK+AP2
	0	1	1.00205	1.00578	1.00389	1.00148
	30.015	1	1.00139	1.00586	1.00282	1.00116
	60.014	1	1.00337	1.00607	1.00313	1.00159
	90.013	1	1.00117	1.00282	1.00247	1.00112
	120.012	1	1.00216	1.00441	1.00223	1.00131
	120.339	1	1.00223	1.00295	1.0006	0.999557
	135.346	1	0.999816	1.00341	1.00086	1.00093
	150.354	1	1.00143	1.00297	1.00081	1.00016
	165.345	1	1.00132	1.00315	1.00003	1.0002
	180.353	1	1.00056	1.0003	0.999331	0.99996
	195.344	1	1.0022	1.00085	1.00101	1.00044
	210.352	1	1.00099	1.00136	1.00117	1.00003
	225.343	1	1.00057	1.00098	1.00012	0.999097
	240.351	1	1	1	1	0.999537
	255.342	1	1.00089	0.999048	0.998828	1.00018
	255.67	1	1.01471	1.00953	1.02256	1.01615
	270.677	1	1.01659	1.01459	1.04325	1.0406
	285.685	1	1.01435	1.04329	1.12658	1.11421
	300.676	1	1.01784	1.0976	1.2494	1.19779
	315.684	1	1.01864	1.1445	1.34486	1.26133
	330.675	1	1.01953	1.18351	1.41113	1.30437
	345.683	1	1.01706	1.20731	1.44969	1.33207
	360.674	1	1.01927	1.22958	1.48067	1.35383
	375.682	1	1.02093	1.24325	1.50206	1.36913
	390.673	1	1.01882	1.25463	1.5179	1.37997
	405.681	1	1.0173	1.26309	1.52845	1.38717
	420.672	1	1.01764	1.27071	1.53938	1.39611
	435.68	1	1.01469	1.27293	1.54526	1.4013
	450.671	1	1.01518	1.28001	1.55285	1.4056
	465.679	1	1.01321	1.28141	1.55782	1.41017
	480.67	1	1.01402	1.28722	1.56354	1.41415
	495.678	1	1.01108	1.287	1.56771	1.41742
	510.685	1	1.01103	1.29103	1.57119	1.42066
	525.692	1	1.00776	1.29017	1.57215	1.4232
	540.684	1	1.0109	1.29413	1.57699	1.4266
	555.676	1	1.00794	1.2955	1.57777	1.42861
	570.683	1	1.01008	1.29671	1.58167	1.43089
	585.675	1	1.0071	1.29652	1.5824	1.43113
	600.682	1	1.00689	1.29775	1.58475	1.43372
	615.674	1	1.00667	1.29828	1.58554	1.43578
	630.681	1	1.00874	1.30056	1.58897	1.43807
	645.673	1	1.00686	1.30122	1.59089	1.43896
	660.68	1	1.00782	1.30235	1.59031	1.44048
	675.672	1	1.00635	1.30017	1.59334	1.44092
	690.679	1	1.00541	1.2996	1.59081	1.43995
	705.671	1	1.00443	1.29997	1.59173	1.44314
	720.678	1	1.00578	1.30169	1.59301	1.44328
	735.67	1	1.00644	1.30162	1.5943	1.44413
	750.677	1	1.00517	1.30165	1.59451	1.44479
	765.684	1	1.00714	1.30264	1.59487	1.44669
	780.676	1	1.00464	1.29938	1.59248	1.44447
	795.683	1	1.00681	1.30211	1.59357	1.44578
	810.675	1	1.0044	1.30009	1.59481	1.44552
	825.682	1	1.00558	1.30124	1.59448	1.44603
	840.674	1	1.00548	1.30027	1.5943	1.44564
	855.681	1	1.00735	1.29833	1.59346	1.44544
	870.673	1	1.00525	1.29811	1.59163	1.44703
	885.68	1	1.00386	1.2975	1.59165	1.44564
	900.672	1	1.00697	1.29812	1.59154	1.4456
	915.679	1	1.00277	1.2943	1.58884	1.44494
	930.671	1	1.00557	1.29679	1.59086	1.44645
	945.678	1	1.00498	1.29585	1.59018	1.4456
	960.67	1	1.0052	1.29538	1.58811	1.44606
	975.677	1	1.0057	1.29558	1.58801	1.44508
	990.684	1	1.00483	1.29407	1.58745	1.44404
	1005.68	1	1.00519	1.29139	1.58523	1.44331
	1020.68	1	1.00714	1.29197	1.58551	1.44362
	1035.68	1	1.00504	1.29292	1.58505	1.44262
	1050.68	1	1.00557	1.2916	1.58465	1.44167
	1065.67	1	1.00688	1.29193	1.58266	1.44325
	1080.68	1	1.00581	1.28928	1.58308	1.4422
	1095.67	1	1.00561	1.28814	1.58031	1.44013
	1110.68	1	1.00615	1.28855	1.58132	1.44088
	1125.67	1	1.00712	1.28757	1.58052	1.43984
	1140.68	1	1.00627	1.28725	1.57911	1.43852
	1141.02	1	1.0028	1.21931	1.4784	1.38353
	1171.04	1	1.00301	1.1345	1.32826	1.28447
	1201.04	1	1.00399	1.09483	1.24515	1.22248
	1231.04	1	1.00267	1.07358	1.19958	1.18357
	1261.03	1	1.00087	1.06166	1.17103	1.1589
	1291.03	1	0.99858	1.05195	1.15142	1.14064
	1321.03	1	0.996662	1.04432	1.13769	1.12759
	1351.03	1	0.995173	1.03971	1.12983	1.12007
	1381.03	1	0.993977	1.03339	1.12113	1.11046
	1411.03	1	0.994336	1.03442	1.1185	1.10766
	1441.03	1	0.993349	1.02986	1.11488	1.10342
	1471.03	1	0.991713	1.02608	1.11032	1.10103
	1501.03	1	0.992098	1.02764	1.11008	1.10103
	1531.03	1	0.993788	1.02521	1.10755	1.09819
	1561.02	1	0.992665	1.02358	1.10579	1.0969
	1591.02	1	0.993797	1.02316	1.10569	1.09676
	1621.04	1	0.995115	1.02157	1.10475	1.09637
	1651.04	1	0.992997	1.01939	1.10277	1.09532
	1681.04	1	0.993184	1.01942	1.10231	1.09555
	1711.04	1	0.995097	1.01743	1.10219	1.0951
	1741.03	1	0.993214	1.01622	1.09929	1.09479
	1771.05	1	0.994085	1.01732	1.10034	1.09438
	1801.03	1	0.994173	1.01374	1.09959	1.09532
	1831.03	1	0.993169	1.01235	1.09876	1.09472
	1861.03	1	0.992577	1.01164	1.09759	1.09438
	1891.03	1	0.991629	1.01199	1.09662	1.0944
	1921.03	1	0.992406	1.01125	1.09728	1.09474
	1951.03	1	0.991038	1.00866	1.09742	1.0957
	1981.03	1	0.989672	1.00754	1.09556	1.09408

## Sheet: Figure 4 CF01b trace
CF01b	Time (seconds)	DMSO	Fsk	VX-809 - Fsk/VX-770	AC-1/AC2-1 - Fsk/AP2	AC-1/AC2-2 - Fsk/AP2	VX661/445 - Fsk/VX-770
	0	1	0.993938	0.994963	0.995117	0.993232	1.00238
	30.015	1	0.995958	0.996195	0.997054	0.993694	1.00202
	60.014	1	0.99693	0.996826	0.997742	0.994267	1.00299
	90.013	1	0.998021	0.997568	0.997236	0.995556	1.00259
	120.012	1	0.997894	0.998544	0.998116	0.996304	1.00233
	120.464	1	0.997797	0.998045	0.997879	0.99548	1.0024
	135.471	1	0.998798	0.998319	0.997766	0.996958	1.00225
	150.479	1	0.999236	0.998608	0.997861	0.996657	1.00215
	165.47	1	0.999013	0.99829	0.997913	0.996723	1.00181
	180.478	1	1.00053	0.999658	0.998971	0.998464	1.00164
	195.469	1	0.9996	0.998949	0.998206	0.997744	1.00186
	210.477	1	0.99991	0.999002	0.998805	0.999031	1.00013
	225.468	1	0.999577	0.99935	0.998509	0.99936	1.00101
	240.475	1	1.00125	0.999677	0.999903	1.00151	1.00039
	255.467	1	1	1	1	1	1.00055
	255.92	1	0.99388	0.993749	0.998504	0.995272	1
	270.927	1	0.99222	1.01135	1.12929	1.17965	1.00229
	285.934	1	0.992879	1.06921	1.33517	1.43247	1.13674
	300.926	1	0.99473	1.13067	1.44874	1.5559	1.386
	315.933	1	0.996579	1.18286	1.50444	1.61111	1.53302
	330.925	1	0.997316	1.22192	1.52983	1.63167	1.60751
	345.932	1	0.997911	1.25018	1.54074	1.63947	1.64303
	360.924	1	0.998325	1.27202	1.5441	1.63937	1.66019
	375.931	1	0.999156	1.28899	1.54282	1.63634	1.66785
	390.923	1	0.999243	1.30064	1.54019	1.63195	1.66847
	405.93	1	1.00067	1.30932	1.53538	1.62493	1.66817
	420.922	1	1.00053	1.31654	1.53085	1.62145	1.66422
	435.929	1	1.00115	1.3233	1.52694	1.6166	1.65978
	450.921	1	1.00124	1.32749	1.52092	1.61065	1.65614
	465.928	1	1.0017	1.33114	1.51576	1.60651	1.64909
	480.92	1	1.00196	1.3337	1.51131	1.60184	1.64438
	495.927	1	1.00393	1.3379	1.50779	1.59919	1.63831
	510.934	1	1.00332	1.33886	1.50265	1.59455	1.63556
	525.926	1	1.00412	1.34145	1.50053	1.59164	1.62968
	540.933	1	1.00397	1.34295	1.49622	1.58799	1.62629
	555.925	1	1.00439	1.34397	1.49244	1.58456	1.62193
	570.932	1	1.00484	1.34499	1.48851	1.58225	1.61786
	585.924	1	1.00481	1.34489	1.48448	1.57805	1.61366
	600.931	1	1.00562	1.34671	1.48135	1.57545	1.60908
	615.923	1	1.0058	1.34699	1.47951	1.57313	1.60567
	630.93	1	1.00642	1.34783	1.47667	1.57041	1.60208
	645.922	1	1.00714	1.34799	1.4737	1.56775	1.59811
	660.929	1	1.00686	1.34747	1.4711	1.5642	1.59513
	675.921	1	1.00699	1.34728	1.46723	1.56209	1.59108
	690.928	1	1.00653	1.34641	1.46376	1.5582	1.58815
	705.92	1	1.00815	1.34778	1.46276	1.55907	1.58355
	720.927	1	1.00828	1.34753	1.46042	1.55625	1.58186
	735.935	1	1.00854	1.34767	1.45774	1.55368	1.57964
	750.926	1	1.00972	1.3477	1.45695	1.55307	1.57598
	765.934	1	1.00912	1.34598	1.45242	1.54854	1.57378
	780.925	1	1.00909	1.34495	1.44991	1.54556	1.57016
	795.933	1	1.0094	1.3448	1.44774	1.54447	1.56684
	810.924	1	1.00999	1.34352	1.44626	1.54207	1.56508
	825.932	1	1.00958	1.34285	1.44321	1.53937	1.56273
	840.923	1	1.00993	1.34282	1.44141	1.53782	1.55972
	855.931	1	1.01063	1.34238	1.43971	1.53624	1.55777
	870.922	1	1.01094	1.34103	1.43746	1.53341	1.55479
	885.93	1	1.01101	1.34044	1.43629	1.53193	1.5525
	900.921	1	1.01038	1.33888	1.43362	1.52924	1.5503
	915.929	1	1.01084	1.33809	1.43141	1.52701	1.54721
	930.92	1	1.01211	1.3369	1.43	1.52582	1.54642
	945.928	1	1.01143	1.33639	1.42794	1.52337	1.54335
	960.935	1	1.0125	1.33569	1.42742	1.5218	1.54111
	975.927	1	1.01177	1.33371	1.42482	1.51979	1.53935
	990.934	1	1.01241	1.33313	1.42404	1.51783	1.53666
	1005.93	1	1.01274	1.33154	1.42206	1.5154	1.53533
	1020.93	1	1.01187	1.33028	1.41965	1.51255	1.53359
	1035.93	1	1.0129	1.32954	1.41847	1.51144	1.53025
	1050.93	1	1.01229	1.32786	1.4171	1.50867	1.52917
	1065.92	1	1.01301	1.3277	1.41531	1.50681	1.52672
	1080.93	1	1.01418	1.32659	1.41309	1.5059	1.52574
	1095.92	1	1.01349	1.32517	1.41241	1.50426	1.52267
	1110.93	1	1.01431	1.32414	1.41138	1.5022	1.52108
	1125.92	1	1.01423	1.322	1.40948	1.49976	1.51894
	1140.93	1	1.01486	1.32279	1.41051	1.50094	1.5171
	1141.38	1	1.01423	1.32096	1.46526	1.56166	1.51799
	1171.4	1	1.01074	1.26197	1.39058	1.47638	1.60045
	1201.4	1	1.00638	1.21253	1.32432	1.39894	1.53672
	1231.39	1	1.00695	1.18026	1.28332	1.34553	1.47049
	1261.39	1	1.00694	1.15884	1.25411	1.30731	1.42626
	1291.39	1	1.00942	1.14436	1.23487	1.27751	1.39984
	1321.39	1	1.01148	1.13303	1.22028	1.2521	1.3837
	1351.39	1	1.01325	1.12673	1.21216	1.23298	1.37264
	1381.39	1	1.0144	1.12188	1.20257	1.21489	1.3684
	1411.39	1	1.01725	1.12123	1.19959	1.2029	1.36265
	1441.39	1	1.02014	1.11928	1.19656	1.18962	1.36367
	1471.39	1	1.02138	1.11932	1.19502	1.17891	1.36293
	1501.39	1	1.0238	1.12038	1.19424	1.17043	1.36131
	1531.38	1	1.02464	1.11911	1.19375	1.16185	1.36162
	1561.38	1	1.02655	1.11965	1.1947	1.15468	1.35864
	1591.38	1	1.02673	1.12017	1.19377	1.14648	1.35682
	1621.38	1	1.02803	1.12073	1.1936	1.14239	1.35363
	1651.4	1	1.02901	1.12199	1.19497	1.13767	1.35169
	1681.39	1	1.03037	1.12206	1.19504	1.13207	1.34868
	1711.39	1	1.0297	1.12202	1.19496	1.12837	1.34365
	1741.39	1	1.03162	1.12263	1.19408	1.12579	1.33882
	1771.39	1	1.03007	1.12189	1.19445	1.12246	1.33409
	1801.39	1	1.03243	1.12367	1.19313	1.12066	1.32845
	1831.39	1	1.03063	1.12147	1.1936	1.11702	1.32358
	1861.39	1	1.03211	1.12268	1.19225	1.11662	1.31726
	1891.39	1	1.03136	1.12049	1.19042	1.1139	1.31382
	1921.39	1	1.03046	1.1204	1.19019	1.1122	1.30686
	1951.39	1	1.03063	1.11993	1.18845	1.11141	1.30043
	1981.38	1	1.02985	1.11819	1.18713	1.10992	1.29467

## Sheet: Figure 4 CF01MC trace
CF01MC	Time (sec)	DMSO	FSK
	0	1	1.00453
	30.014	1	1.00336
	60.013	1	1.00357
	90.012	1	1.00216
	120.011	1	1.00256
	120.433	1	1.00194
	135.44	1	1.00053
	150.447	1	1.00076
	165.439	1	1.00168
	180.446	1	1.00197
	195.438	1	1.0007
	210.445	1	1.00024
	225.437	1	1.00045
	240.444	1	0.999106
	255.436	1	1
	255.888	1	0.999674
	270.896	1	1.1834
	285.903	1	1.45385
	300.895	1	1.5618
	315.902	1	1.60541
	330.894	1	1.63238
	345.901	1	1.64906
	360.893	1	1.66464
	375.9	1	1.67744
	390.892	1	1.68911
	405.899	1	1.69773
	420.891	1	1.70744
	435.898	1	1.71831
	450.89	1	1.72662
	465.897	1	1.73416
	480.889	1	1.74343
	495.896	1	1.74907
	510.888	1	1.7557
	525.895	1	1.76237
	540.902	1	1.76808
	555.894	1	1.77423
	570.901	1	1.78007
	585.893	1	1.78702
	600.9	1	1.79396
	615.892	1	1.79706
	630.899	1	1.80235
	645.891	1	1.80738
	660.898	1	1.81323
	675.89	1	1.81731
	690.897	1	1.82215
	705.889	1	1.827
	720.896	1	1.82867
	735.888	1	1.83394
	750.895	1	1.83704
	765.902	1	1.8416
	780.894	1	1.84511
	795.901	1	1.85094
	810.893	1	1.85348
	825.9	1	1.85865
	840.892	1	1.86195
	855.899	1	1.8633
	870.891	1	1.86788
	885.898	1	1.87114
	900.89	1	1.87459
	915.897	1	1.87748
	930.889	1	1.87957
	945.896	1	1.88191
	960.888	1	1.88472
	975.895	1	1.88877
	990.903	1	1.89324
	1005.89	1	1.89349
	1020.9	1	1.89716
	1035.89	1	1.89987
	1050.9	1	1.90184
	1065.89	1	1.90473
	1080.9	1	1.90654
	1095.89	1	1.90934
	1110.9	1	1.91104
	1125.89	1	1.91522
	1140.9	1	1.91574
	1141.33	1	1.92422
	1171.35	1	1.8092
	1201.35	1	1.72039
	1231.35	1	1.65113
	1261.35	1	1.59911
	1291.34	1	1.55875
	1321.34	1	1.52718
	1351.34	1	1.49947
	1381.34	1	1.47627
	1411.34	1	1.45957
	1441.34	1	1.44348
	1471.34	1	1.43182
	1501.34	1	1.42096
	1531.34	1	1.41371
	1561.34	1	1.40744
	1591.33	1	1.40184
	1621.33	1	1.39661
	1651.35	1	1.39236
	1681.35	1	1.38978
	1711.35	1	1.38596
	1741.34	1	1.38419
	1771.34	1	1.38255
	1801.34	1	1.3809
	1831.34	1	1.38036
	1861.34	1	1.37854
	1891.34	1	1.37786
	1921.34	1	1.3759
	1951.34	1	1.37524

## Sheet: Figure 4 CF02a trace
CF02a	Time (sec)	DMSO	FSK	VX-809 - FSK+VX-770	AC-1/AC2-1 - FSK+AP2	AC-1/AC2-2 - FSK+AP2	VX445/VX-661 isomer - FSK+VX-770
	0	1	0.995459	1.00162	1.01457	1.004	1.03432
	30.015	1	0.996463	1.00175	1.01293	1.00335	1.03065
	60.014	1	0.997807	1.00212	1.011	1.00406	1.02637
	90.013	1	0.998159	1.00208	1.0084	1.00321	1.0221
	120.012	1	0.998718	1.00134	1.00692	1.00265	1.01785
	120.293	1	0.998588	1.00109	1.00682	1.00246	1.0172
	135.3	1	0.998871	1.0015	1.00702	1.00256	1.01567
	150.307	1	0.998727	1.00098	1.006	1.00214	1.01343
	165.299	1	0.998148	1.00056	1.00405	1.00178	1.01141
	180.306	1	0.999095	1.00075	1.00358	1.00114	1.0095
	195.298	1	0.999086	1.00072	1.00334	1.00098	1.00753
	210.305	1	0.999509	1.00079	1.00231	1.00055	1.00568
	225.297	1	0.999763	0.999677	1.00164	1.00046	1.00382
	240.304	1	0.999833	1.00072	1.00068	1.0007	1.00215
	255.296	1	1	1	1	1	1
	255.577	1	1.0001	1.00086	1.00027	0.999467	1.00006
	270.584	1	1.00656	1.01677	1.01057	1.01085	1.01032
	285.591	1	1.00612	1.03284	1.1314	1.12307	1.10968
	300.583	1	1.00405	1.09095	1.38307	1.30487	1.32096
	315.59	1	1.00585	1.13955	1.52294	1.39604	1.44501
	330.582	1	1.00692	1.17141	1.59099	1.43452	1.50766
	345.589	1	1.00871	1.19129	1.6258	1.4515	1.54206
	360.581	1	1.00975	1.20329	1.64277	1.45688	1.56168
	375.588	1	1.00995	1.2116	1.65292	1.45656	1.57132
	390.58	1	1.01045	1.21569	1.65736	1.45409	1.57698
	405.587	1	1.0119	1.2198	1.65957	1.45016	1.58002
	420.579	1	1.01169	1.22192	1.65954	1.44522	1.57919
	435.586	1	1.01301	1.22443	1.65849	1.44032	1.57831
	450.578	1	1.01364	1.22479	1.65553	1.43517	1.5759
	465.585	1	1.01398	1.22515	1.65151	1.42802	1.57043
	480.577	1	1.01525	1.22579	1.64892	1.42401	1.56702
	495.584	1	1.01478	1.22636	1.64398	1.41785	1.56245
	510.592	1	1.01569	1.22571	1.64148	1.41365	1.55805
	525.583	1	1.0163	1.22502	1.63615	1.40859	1.55139
	540.591	1	1.01655	1.22497	1.63323	1.40297	1.54665
	555.582	1	1.01763	1.22466	1.62889	1.39882	1.54171
	570.59	1	1.01862	1.22487	1.62625	1.39539	1.53632
	585.581	1	1.01867	1.22466	1.62255	1.3915	1.53042
	600.589	1	1.02021	1.22392	1.61888	1.3878	1.52646
	615.58	1	1.02066	1.22372	1.6159	1.38512	1.52134
	630.588	1	1.02028	1.22325	1.61278	1.38174	1.51655
	645.579	1	1.02207	1.22325	1.61029	1.37874	1.5118
	660.587	1	1.02217	1.22383	1.60809	1.37683	1.50717
	675.578	1	1.02238	1.22253	1.60581	1.37373	1.50335
	690.586	1	1.02326	1.22135	1.60271	1.37085	1.49864
	705.577	1	1.02367	1.22156	1.60163	1.36847	1.49476
	720.585	1	1.02455	1.22222	1.59869	1.36694	1.4918
	735.592	1	1.02415	1.22101	1.59491	1.36425	1.48574
	750.584	1	1.02524	1.22117	1.5947	1.36302	1.48362
	765.591	1	1.02537	1.2203	1.59326	1.3604	1.47936
	780.583	1	1.02633	1.22055	1.59067	1.35909	1.47698
	795.59	1	1.02683	1.21974	1.58948	1.35797	1.47412
	810.582	1	1.02757	1.22128	1.58858	1.3568	1.47102
	825.589	1	1.02721	1.2194	1.5867	1.35451	1.46757
	840.581	1	1.02922	1.2207	1.58654	1.35472	1.46573
	855.588	1	1.02861	1.22061	1.58532	1.35294	1.46274
	870.58	1	1.03007	1.22143	1.58434	1.35264	1.46079
	885.587	1	1.03029	1.22115	1.58369	1.352	1.45765
	900.579	1	1.03047	1.21975	1.5823	1.35103	1.45454
	915.586	1	1.03096	1.22005	1.58112	1.34929	1.45282
	930.578	1	1.03121	1.22012	1.58048	1.34891	1.45144
	945.585	1	1.0326	1.22126	1.58041	1.34906	1.44974
	960.577	1	1.0333	1.22172	1.58012	1.34888	1.44914
	975.584	1	1.03289	1.22134	1.57931	1.34765	1.44581
	990.607	1	1.03358	1.22149	1.57916	1.34697	1.44455
	1005.58	1	1.03453	1.22152	1.5783	1.34786	1.44197
	1020.59	1	1.03491	1.22219	1.57895	1.34777	1.44122
	1035.58	1	1.03577	1.22191	1.57891	1.34739	1.43994
	1050.59	1	1.03577	1.22134	1.57795	1.3471	1.43819
	1065.58	1	1.03647	1.22232	1.57693	1.34618	1.43672
	1080.59	1	1.03754	1.22249	1.57782	1.34678	1.43596
	1095.58	1	1.03723	1.22155	1.57774	1.34582	1.43379
	1110.59	1	1.03818	1.22284	1.57743	1.34629	1.4329
	1125.58	1	1.03862	1.22229	1.57638	1.34617	1.43074
	1140.59	1	1.03899	1.22316	1.57689	1.34666	1.43036
	1140.9	1	1.03938	1.22332	1.57611	1.34594	1.42994
	1170.91	1	1.02583	1.17877	1.48546	1.28149	1.42622
	1200.91	1	1.01158	1.13589	1.34619	1.20454	1.37951
	1230.91	1	1.0046	1.11677	1.27644	1.17117	1.35365
	1260.91	1	1.00167	1.10443	1.23833	1.1517	1.33902
	1290.91	1	0.999057	1.09315	1.21411	1.13502	1.32548
	1320.91	1	0.998938	1.08594	1.19997	1.12364	1.3158
	1350.91	1	0.998922	1.0786	1.18904	1.11405	1.3051
	1380.91	1	0.999228	1.07292	1.18191	1.10659	1.29567
	1410.91	1	1.00102	1.06791	1.17784	1.10042	1.28668
	1440.9	1	1.00132	1.06335	1.17375	1.09468	1.27847
	1470.9	1	1.0026	1.06024	1.17083	1.09043	1.27099
	1500.9	1	1.00378	1.05672	1.16899	1.08613	1.26388
	1530.9	1	1.00533	1.05346	1.16769	1.08364	1.25789
	1560.9	1	1.00639	1.05038	1.16592	1.08071	1.2517
	1590.9	1	1.00749	1.04851	1.16473	1.07806	1.24579
	1620.9	1	1.00892	1.04594	1.16413	1.07574	1.24028
	1650.91	1	1.00961	1.04304	1.1625	1.07417	1.23574
	1680.91	1	1.01072	1.04131	1.16205	1.07284	1.23084
	1710.91	1	1.01084	1.03916	1.16106	1.07092	1.22531
	1740.91	1	1.01186	1.03696	1.16036	1.07026	1.22124
	1770.91	1	1.01301	1.03626	1.1608	1.07075	1.2184
	1800.91	1	1.01291	1.03426	1.16027	1.06941	1.21424
	1830.91	1	1.0139	1.03348	1.16112	1.06951	1.21121
	1860.91	1	1.01425	1.03157	1.16054	1.06906	1.20781
	1890.9	1	1.01441	1.02968	1.15977	1.06873	1.20387
	1920.9	1	1.01449	1.02879	1.15993	1.06935	1.20166
	1950.9	1	1.01501	1.02811	1.16008	1.06978	1.1995
	1980.9	1	1.01483	1.02697	1.1596	1.0703	1.19643
	2010.9	1	1.01411	1.02545	1.15959	1.07102	1.19422

## Sheet: Figure 4 CF02b trace
CF02b	Time (sec)	DMSO	Fsk	VX-809 - Fsk/VX-770	AC-1/AC2-1 - Fsk/AP2	AC-1/AC2-2 - Fsk/AP2	VX-661/VX-445 - Fsk/VX-770
	0	1	0.994543	0.999843	0.999618	1.00457	1.01425
	30.015	1	0.996286	1.0002	1.00064	1.00367	1.01261
	60.014	1	0.997311	1.00138	1.00213	1.0035	1.01239
	90.013	1	0.998502	1.00135	1.00178	1.00308	1.00987
	120.012	1	0.997576	1.00125	1.00143	1.00258	1.00861
	120.464	1	0.998014	0.999393	1.0011	1.00135	1.0078
	135.471	1	0.997788	1.00017	1.00067	1.00092	1.00689
	150.479	1	0.998677	1.00106	1.00221	1.00184	1.0063
	165.47	1	0.999021	0.999781	1.00125	1.00055	1.00525
	180.478	1	0.998156	0.999525	1.00043	0.999304	1.00272
	195.469	1	1.00034	1.001	1.00127	1.00057	1.00374
	210.477	1	1.0004	1.00042	1.00086	1.00062	1.00247
	225.468	1	1.00009	1.0011	1.00117	1.00028	1.00128
	240.475	1	1.00007	1.00063	1.00028	0.999334	1.00044
	255.467	1	1	1	1	1	1
	255.92	1	1.00182	0.995942	0.997499	1.00873	1.01142
	270.927	1	1.01034	1.03863	1.17937	1.28017	1.21694
	285.934	1	1.01583	1.14196	1.47201	1.56335	1.51455
	300.926	1	1.01789	1.23188	1.60063	1.66017	1.65101
	315.933	1	1.01772	1.2923	1.6512	1.69003	1.70528
	330.925	1	1.01909	1.3348	1.67319	1.70254	1.72959
	345.932	1	1.01875	1.362	1.68022	1.70393	1.73841
	360.924	1	1.01825	1.3804	1.68125	1.70127	1.7414
	375.931	1	1.01851	1.39279	1.67779	1.69694	1.739
	390.923	1	1.01763	1.40198	1.67321	1.69052	1.73567
	405.93	1	1.01767	1.40618	1.66702	1.68521	1.73228
	420.922	1	1.01842	1.41181	1.66249	1.68105	1.72778
	435.929	1	1.01857	1.41455	1.65632	1.67551	1.72242
	450.921	1	1.01883	1.41545	1.64997	1.66988	1.71803
	465.928	1	1.01896	1.41456	1.64343	1.66448	1.71241
	480.92	1	1.01922	1.4175	1.64087	1.66161	1.70916
	495.927	1	1.01935	1.41588	1.6346	1.65548	1.70336
	510.934	1	1.01982	1.41629	1.63061	1.65287	1.70044
	525.926	1	1.02037	1.41562	1.62637	1.65055	1.69658
	540.933	1	1.01965	1.41368	1.62045	1.64442	1.69095
	555.925	1	1.02083	1.41345	1.6193	1.64332	1.68866
	570.932	1	1.0206	1.4112	1.61498	1.63877	1.68353
	585.924	1	1.02124	1.41145	1.61324	1.63618	1.68175
	600.931	1	1.0226	1.40969	1.61056	1.6347	1.67935
	615.923	1	1.02341	1.4091	1.60943	1.63219	1.67724
	630.93	1	1.023	1.40704	1.60476	1.62895	1.67349
	645.922	1	1.02322	1.40578	1.60229	1.62637	1.67108
	660.929	1	1.02482	1.40388	1.60214	1.62497	1.6688
	675.921	1	1.02372	1.40302	1.59873	1.62298	1.66542
	690.928	1	1.02531	1.40197	1.59843	1.62074	1.66392
	705.92	1	1.02559	1.3988	1.59651	1.61906	1.66059
	720.927	1	1.0262	1.39817	1.59497	1.61844	1.6595
	735.935	1	1.02662	1.39751	1.5942	1.61683	1.65729
	750.926	1	1.02723	1.39752	1.59402	1.61574	1.65672
	765.934	1	1.02753	1.39459	1.59193	1.61321	1.65373
	780.925	1	1.02847	1.39362	1.59175	1.61353	1.65312
	795.933	1	1.02762	1.39135	1.58937	1.61079	1.65063
	810.924	1	1.02927	1.39094	1.58892	1.6102	1.64852
	825.932	1	1.02968	1.38881	1.58766	1.60891	1.64706
	840.923	1	1.02988	1.38713	1.5868	1.6064	1.64504
	855.931	1	1.03015	1.38579	1.58553	1.60591	1.64171
	870.922	1	1.02974	1.3837	1.58458	1.60396	1.63951
	885.93	1	1.0314	1.38546	1.58736	1.60655	1.64162
	900.921	1	1.03089	1.38334	1.58375	1.60347	1.63792
	915.929	1	1.03168	1.38142	1.58499	1.60325	1.6377
	930.92	1	1.03216	1.38027	1.58377	1.60244	1.63558
	945.928	1	1.03279	1.37904	1.58313	1.60114	1.63426
	960.935	1	1.03294	1.37871	1.58334	1.60025	1.63289
	975.927	1	1.03415	1.37833	1.58483	1.60099	1.63243
	990.934	1	1.03469	1.37682	1.58392	1.60057	1.63106
	1005.93	1	1.03465	1.37498	1.58304	1.59847	1.62927
	1020.93	1	1.0354	1.37379	1.58323	1.5986	1.6273
	1035.93	1	1.03681	1.37462	1.58432	1.59963	1.62754
	1050.93	1	1.03689	1.37225	1.58388	1.59874	1.62577
	1065.92	1	1.03668	1.37181	1.58298	1.59729	1.62429
	1080.93	1	1.03729	1.37105	1.58347	1.59752	1.62301
	1095.92	1	1.03904	1.37024	1.58394	1.59685	1.62286
	1110.93	1	1.03869	1.36984	1.58474	1.59623	1.6214
	1125.92	1	1.03941	1.36855	1.58364	1.59559	1.62017
	1140.93	1	1.03937	1.36855	1.58409	1.59588	1.62006
	1141.38	1	1.03992	1.40058	1.70403	1.67889	1.80265
	1171.4	1	1.03294	1.29144	1.54143	1.50793	1.68211
	1201.4	1	1.02877	1.21773	1.41195	1.3947	1.55812
	1231.39	1	1.02784	1.17963	1.34866	1.34078	1.49337
	1261.39	1	1.0288	1.1571	1.31687	1.30957	1.45315
	1291.39	1	1.03254	1.14287	1.30095	1.28887	1.42676
	1321.39	1	1.03467	1.13437	1.29002	1.26941	1.40503
	1351.39	1	1.03732	1.12666	1.2819	1.25291	1.38897
	1381.39	1	1.04079	1.12331	1.27759	1.23833	1.37423
	1411.39	1	1.04269	1.11902	1.27199	1.22264	1.36113
	1441.39	1	1.04401	1.11627	1.26767	1.20754	1.34817
	1471.39	1	1.04347	1.11237	1.2628	1.19354	1.33431
	1501.39	1	1.04613	1.11059	1.2596	1.18185	1.32393
	1531.38	1	1.04539	1.10708	1.25496	1.17036	1.31062
	1561.38	1	1.04527	1.10465	1.24953	1.15947	1.29868
	1591.38	1	1.04399	1.10215	1.24607	1.1498	1.28641
	1621.38	1	1.04188	1.09923	1.24025	1.14032	1.27314
	1651.4	1	1.04017	1.09526	1.23496	1.13256	1.26128
	1681.39	1	1.03968	1.0921	1.23157	1.12578	1.24924
	1711.39	1	1.03766	1.08859	1.22696	1.1186	1.23703
	1741.39	1	1.0358	1.08496	1.22162	1.1134	1.22571
	1771.39	1	1.0328	1.08059	1.21716	1.10674	1.21281
	1801.39	1	1.03155	1.07862	1.21388	1.10292	1.20316
	1831.39	1	1.0304	1.0746	1.20973	1.09925	1.19293
	1861.39	1	1.02833	1.07191	1.20592	1.09575	1.1835
	1891.39	1	1.02824	1.07	1.20345	1.0944	1.17526
	1921.39	1	1.0275	1.06822	1.20154	1.0913	1.1664
	1951.39	1	1.02667	1.0657	1.19866	1.09044	1.15885
	1981.38	1	1.02508	1.06346	1.19654	1.0889	1.15083

[truncated: 18 more sheets: Figure 4 CF02MC trace, Figure 5, Figure 6b, Figure 6c, 6d, 6f, 6g, 6h, Figure 6e, Figure 7d, 7f, 7h, Figure 7 traces, Supp. Figure 1, Supp. Figure 3, Supp. Figure 5, Supp. Figure 11, Supp. Figure 12, Supp. Figure 13, Supp. Figure 14d, Supp. Figure 14e, Supp. Figure 14i, Figure 1c WB, Figure 4c WB]
